# Supplementary material for: National analysis of cancer mortality and proximity to nuclear power plants in the United States
Source: Nat Commun. 2026 Feb 23;17:1560. doi: 10.1038/s41467-026-69285-4 (PMC12929679; doi:10.1038/s41467-026-69285-4)
Supplement: Supplementary file 3 — Supplementary Dataset 1. [file 41467_2026_69285_MOESM3_ESM.xlsx]

## Sheet: Sheet1
Supplementary Dataset 1: All power plants within 200 km of a county center that were operational for at least one year in the period 2000 to 2018.
Plant	Start Year	End Year	Country	State
Arkansas Nuclear One	1974	Operational	USA	Arkansas
Beaver Valley	1976	Operational	USA	Pennsylvania
Big Rock Point[135]	1963	1997	USA	Michigan
Braidwood	1988	Operational	USA	Illinois
Browns Ferry	1974	Operational	USA	Alabama
Bruce	1977	Operational	CAN	Ontario
Brunswick	1977	Operational	USA	North Carolina
Byron	1985	Operational	USA	Illinois
Callaway	1984	Operational	USA	Missouri
Calvert Cliffs	1977	Operational	USA	Maryland
Catawba	1985	Operational	USA	South Carolina
Clinton	1987	Operational	USA	Illinois
Columbia	1984	Operational	USA	Washington
Comanche Peak	1990	Operational	USA	Texas
Connecticut Yankee	1968	1996	USA	Connecticut
Cooper	1974	Operational	USA	Nebraska
Crystal River 3	1977	2013	USA	Florida
Darlington	1990	Operational	CAN	Ontario
Davis-Besse	1978	Operational	USA	Ohio
Diablo Canyon	1985	Operational	USA	California
Donald C. Cook	1975	Operational	USA	Michigan
Douglas Point	1968	1984	CAN	Ontario
Dresden	1960	Operational	USA	Illinois
Duane Arnold	1975	2020	USA	Iowa
Edwin I. Hatch	1975	Operational	USA	Georgia
Fermi	1966	Operational	USA	Michigan
Fort Calhoun	1973	2016	USA	Nebraska
Fort St. Vrain	1979	1989	USA	Colorado
Ginna	1970	Operational	USA	New York
Grand Gulf	1985	Operational	USA	Mississippi
H. B. Robinson	1971	Operational	USA	South Carolina
Hope Creek	1986	Operational	USA	New Jersey
Indian Point	1962	2020	USA	New York
James A. FitzPatrick	1975	Operational	USA	New York
Joseph M. Farley	1977	Operational	USA	Alabama
Kewaunee	1974	2013	USA	Wisconsin
La Crosse	1969	1987	USA	Wisconsin
LaSalle County	1984	Operational	USA	Illinois
Limerick	1986	Operational	USA	Pennsylvania
Maine Yankee	1972	1997	USA	Maine
McGuire	1981	Operational	USA	North Carolina
Millstone	1970	Operational	USA	Connecticut
Monticello	1971	Operational	USA	Minnesota
Nine Mile Point	1969	Operational	USA	New York
North Anna	1978	Operational	USA	Virginia
Oconee	1973	Operational	USA	South Carolina
Oyster Creek	1969	2018	USA	New Jersey
Palisades	1971	2022	USA	Michigan
Palo Verde	1986	Operational	USA	Arizona
Peach Bottom	1966	Operational	USA	Pennsylvania
Perry	1987	Operational	USA	Ohio
Pickering	1971	Operational	CAN	Ontario
Pilgrim	1972	2019	USA	Massachusetts
Point Beach	1970	Operational	USA	Wisconsin
Point Lepreau	1983	Operational	CAN	New Brunswick
Prairie Island	1973	Operational	USA	Minnesota
Quad Cities	1973	Operational	USA	Illinois
Rancho Seco	1975	1989	USA	California
River Bend	1986	Operational	USA	Louisiana
Salem	1977	Operational	USA	New Jersey
San Onofre	1968	2013	USA	California
Seabrook Station	1990	Operational	USA	New Hampshire
Sequoyah	1981	Operational	USA	Tennessee
Shearon Harris	1987	Operational	USA	North Carolina
Shippingport	1958	1989	USA	Pennsylvania
Shoreham	1986	1989	USA	New York
South Texas	1988	Operational	USA	Texas
St. Lucie	1976	Operational	USA	Florida
Surry	1972	Operational	USA	Virginia
Susquehanna	1982	Operational	USA	Pennsylvania
Three Mile Island	1974	2019	USA	Pennsylvania
Trojan	1976	1992	USA	Oregon
Turkey Point	1972	Operational	USA	Florida
Vermont Yankee	1972	2014	USA	Vermont
Virgil C. Summer	1984	Operational	USA	South Carolina
Vogtle	1987	Operational	USA	Georgia
Waterford	1985	Operational	USA	Louisiana
Watts Bar	1996	Operational	USA	Tennessee
Wolf Creek	1985	Operational	USA	Kansas
Yankee Rowe	1961	1991	USA	Massachusetts
Zion	1973	1998	USA	Illinois
