# Supplementary material for: National analysis of cancer mortality and proximity to nuclear power plants in the United States
Source: Nat Commun. 2026 Feb 23;17:1560. doi: 10.1038/s41467-026-69285-4 (PMC12929679; doi:10.1038/s41467-026-69285-4)
Supplement: Supplementary file 6 — Source Data [file 41467_2026_69285_MOESM6_ESM.xlsx]

## Sheet: Fig 1
Figure 1: Couties Proximities in the Year 2000
COUNTYFP	Proximity
091	0.0820788
187	0.00991677
197	0.111069
005	0.0130416
055	0.00809295
089	0.026109
113	0.00842797
015	0.00849313
019	0.00713132
037	0.00816969
009	0.0432027
001	0.0312086
009	0.0086684
023	0.00709479
039	0.0116413
055	0.00924916
073	0.00858445
095	0.00699426
107	0.0085067
123	0.00669611
127	0.00675424
131	0.00835117
133	0.011601
009	0.00720733
103	0.0199799
141	0.00861532
179	0.0190647
183	0.0166403
189	0.0130286
209	0.038898
229	0.0153387
267	0.041618
271	0.0178286
291	0.0280887
305	0.0170224
319	0.0153856
175	0.0071859
035	0.0215034
189	0.00857465
001	0.0086455
009	0.0209722
029	0.0241076
033	0.0418165
047	0.0292267
071	0.0189126
099	0.0224611
013	0.0148379
015	0.0395313
003	0.0534705
103	0.0070927
001	0.0142339
045	0.0566994
083	0.00803818
167	0.00974311
003	0.0355615
007	0.0706931
013	0.0338721
023	0.0337017
041	0.0391789
013	0.00647976
029	0.0242181
043	0.0170477
045	0.0354442
047	0.0248348
053	0.0293027
065	0.0302306
077	0.0134126
081	0.0252044
091	0.00978212
115	0.0117919
007	0.053127
027	0.0218051
039	0.0314272
059	0.0243324
069	0.0127618
083	0.0149089
091	0.0107269
093	0.0228915
099	0.0169103
111	0.0264963
127	0.0105329
165	0.022641
175	0.0215982
199	0.0149649
035	0.0392289
039	0.0162954
043	0.0406937
125	0.00737214
167	0.00802186
333	0.00850581
079	0.00708259
005	0.00185621
021	0.00718333
051	0.0030451
005	0.0118532
029	0.11265
035	0.0149565
059	0.0114608
067	0.029951
091	0.114265
111	0.00717642
005	0.0241518
025	0.0659767
043	0.014965
063	0.0493644
077	0.0528518
091	0.114117
001	0.0205923
003	0.017054
029	0.00784803
049	0.0191765
081	0.00791315
121	0.122889
149	0.0142979
173	0.00871773
007	0.00842286
001	0.0365104
013	0.0403505
025	0.0399468
033	0.00604711
063	0.00792357
097	0.00866722
115	0.061691
283	0.0267469
289	0.00767185
313	0.0318604
317	0.0174781
031	0.0759332
015	0.00846307
037	0.00716074
053	0.0210583
069	0.00747812
073	0.0487152
085	0.0424079
099	0.0397444
125	0.00991131
131	0.0209042
137	0.0422806
145	0.025959
149	0.0306075
177	0.0642218
199	0.0825329
005	0.0343116
007	0.00546017
015	0.00857106
025	0.0121893
037	0.0079691
043	0.00708667
077	0.00898078
109	0.00750317
011	0.0516787
033	0.0566937
043	0.0164877
007	0.0241789
017	0.0488369
041	0.00472897
099	0.019809
135	0.00620924
147	0.0150453
163	0.0410141
023	0.00719514
053	0.0340132
129	0.00913103
139	0.0264746
163	0.0319914
055	0.0122396
157	0.032497
163	0.00948647
029	0.008445
075	0.0483143
129	0.0119168
161	0.0439552
175	0.0538786
003	0.00676282
007	0.00681408
045	0.0119015
051	0.0158862
123	0.0284961
137	0.0165048
139	0.010035
157	0.0104635
181	0.0272146
195	0.0126025
213	0.0283048
245	0.0345117
251	0.030603
279	0.0558959
023	0.0549587
031	0.0283738
005	0.0726953
017	0.0322635
021	0.0203265
031	0.0352069
045	0.0303709
149	0.0232795
151	0.00703527
041	0.00756144
087	0.0213414
113	0.0127773
159	0.00765233
183	0.0104479
195	0.00768989
151	0.0148299
007	0.00460235
015	0.057426
017	0.0343609
001	0.0608801
005	0.0665469
015	0.089846
019	0.0565236
021	0.0533508
025	0.0515024
029	0.124305
035	0.0325023
231	0.00749726
035	0.0121304
045	0.0179185
055	0.01075
059	0.0239985
069	0.00640017
073	0.011755
079	0.0219936
083	0.0102896
049	0.0237942
087	0.00711859
095	0.0188297
101	0.0065887
115	0.00754802
013	0.0289642
043	0.0226362
086	0.0326701
093	0.0157371
097	0.00839184
029	0.0194506
137	0.0170871
175	0.019669
135	0.00717976
013	0.00760898
097	0.0121664
161	0.00989649
171	0.0585139
001	0.0277294
029	0.0237553
121	0.00929517
025	0.0138722
103	0.0372057
105	0.0193415
119	0.061942
123	0.0311765
009	0.00820162
017	0.0264414
023	0.0233528
037	0.0355206
043	0.0290767
053	0.00953113
057	0.0304128
065	0.00790892
075	0.0291916
085	0.0328361
089	0.0287737
103	0.00754544
115	0.00836067
123	0.0398341
141	0.00975873
099	0.0430753
103	0.0289647
127	0.0252444
133	0.0962255
429	0.00910198
473	0.00739107
017	0.00730726
027	0.0122217
007	0.0208956
033	0.0456267
036	0.0358507
041	0.0250302
057	0.0388011
083	0.00793425
095	0.0676839
107	0.0308195
111	0.0148826
127	0.0412257
133	0.0365773
143	0.00725299
159	0.0388623
165	0.00932268
175	0.0162884
179	0.0315074
187	0.00988536
049	0.00234584
053	0.00160175
071	0.0140984
037	0.0145877
095	0.00745017
133	0.00989958
149	0.0377642
153	0.0396814
161	0.0392782
163	0.0196221
067	0.00871615
079	0.00802955
097	0.0149828
107	0.043477
113	0.00719692
117	0.0176892
123	0.0105392
007	0.00545961
001	0.0387292
007	0.197998
011	0.0746945
005	0.0396492
041	0.0116392
053	0.0191054
009	0.0100908
027	0.00861685
075	0.0111284
113	0.0755402
023	0.00693156
075	0.0159671
007	0.00334893
065	0.00120818
003	0.0238947
027	0.0150064
041	0.0462999
045	0.096694
051	0.00973874
061	0.00904909
071	0.103174
089	0.0337294
095	0.0506903
087	0.0282381
077	0.0104666
027	0.0203021
047	0.0315971
043	0.0147754
029	0.00936248
071	0.0784783
033	0.0159463
013	0.0109612
069	0.0101332
129	0.00737179
219	0.00850788
087	0.0155726
057	0.00727532
007	0.0155279
137	0.011656
019	0.0189873
029	0.0103048
095	0.0407568
055	0.0588328
059	0.0493205
069	0.0419195
073	0.0627898
083	0.0434134
089	0.0104614
003	0.180834
001	0.0470743
135	0.00721258
311	0.0126156
107	0.0604845
117	0.0110008
123	0.0388716
143	0.103925
151	0.0174365
155	0.0166857
185	0.0261152
189	0.0133709
057	0.0159099
349	0.00789291
127	0.00651588
013	0.00942625
031	0.0269529
035	0.0355822
041	0.0190293
065	0.136481
089	0.00763459
041	0.00786039
029	0.0205151
049	0.0105937
101	0.0728767
009	0.0231971
057	0.0617539
087	0.060423
135	0.00805537
089	0.00972045
029	0.0118192
193	0.041954
011	0.00471315
045	0.00135567
261	0.0079687
105	0.0380376
125	0.0326904
035	0.00713228
149	0.015225
147	0.00774345
005	0.0343204
025	0.0207307
037	0.0512173
091	0.0346228
109	0.0197545
029	0.0851026
047	0.0242846
055	0.00854797
015	0.00715419
013	0.00848264
095	0.0069109
059	0.0358351
043	0.0796461
097	0.047666
015	0.00739167
067	0.0202567
009	0.0285742
129	0.0257119
157	0.011658
057	0.00828893
025	0.0112489
007	0.0326788
065	0.0229067
105	0.025326
025	0.00400998
007	0.0054564
027	0.00141886
119	0.0096724
005	0.043865
303	0.0183345
017	0.0081779
043	0.00668155
127	0.00666462
001	0.0822925
075	0.0248239
021	0.00545709
089	0.00847291
227	0.00961791
027	0.039346
075	0.0937537
021	0.024077
107	0.0147202
145	0.0118853
193	0.0191175
047	0.00155837
109	0.00828971
027	0.0651855
031	0.0328492
009	0.0062517
061	0.0274312
071	0.030396
015	0.00801044
101	0.018224
131	0.00962777
159	0.0416256
183	0.0306765
201	0.0271644
265	0.0161062
009	0.03857
003	0.0329011
007	0.033879
017	0.0310491
035	0.00790481
041	0.0234593
045	0.0441208
051	0.0193571
051	0.0292389
139	0.00964941
061	0.0540205
127	0.0192432
081	0.0106419
031	0.00942293
009	0.0105219
053	0.00854887
045	0.00707252
105	0.0130517
121	0.00711985
175	0.00739219
503	0.00774842
113	0.0172163
103	0.0163881
039	0.00784941
061	0.0141503
075	0.00731886
057	0.0271646
145	0.0390984
103	0.0360796
157	0.0130589
075	0.00684208
011	0.0133788
085	0.00728029
073	0.00772231
131	0.02056
021	0.0530661
021	0.0747098
053	0.0074727
009	0.0460147
017	0.015218
019	0.0412138
047	0.0218346
079	0.00855107
147	0.00699289
173	0.0258642
065	0.0288411
055	0.017895
145	0.00738943
107	0.0262803
119	0.00984662
015	0.00810117
391	0.00826354
469	0.0111133
003	0.0148584
059	0.0294629
067	0.00202516
121	0.00932987
055	0.0192714
007	0.047103
017	0.00704879
301	0.0111117
125	0.0108353
015	0.114133
039	0.0217452
007	0.0564209
077	0.0456808
103	0.0220971
029	0.0117801
067	0.0107888
089	0.0104233
141	0.00699691
105	0.032989
309	0.0242872
003	0.0170556
163	0.0534058
063	0.0328543
101	0.0186014
007	0.00821863
031	0.0251243
123	0.146681
145	0.0155482
049	0.0156748
033	0.137976
113	0.00805009
031	0.00633961
113	0.0235995
055	0.0383853
093	0.0187448
071	0.0270998
019	0.00898698
239	0.01835
093	0.0105711
053	0.00737604
103	0.0270134
133	0.0151542
093	0.0326111
171	0.00894168
021	0.0294108
059	0.0137938
101	0.0382587
147	0.00915767
003	0.00739852
017	0.0770294
021	0.006617
191	0.00989668
027	0.00927803
027	0.048632
005	0.0390459
013	0.0404293
101	0.0147653
105	0.0204311
115	0.0421932
005	0.00738419
009	0.008955
129	0.0121327
031	0.00744426
003	0.0114803
059	0.0128689
087	0.0125672
111	0.0444317
149	0.0264102
117	0.00775614
197	0.00727959
183	0.0327822
059	0.00969852
069	0.0156028
083	0.0273653
053	0.0518139
023	0.00926309
037	0.0174158
053	0.00777136
073	0.0402013
097	0.0837943
063	0.188294
093	0.00718002
111	0.0308486
243	0.0145134
257	0.0222725
011	0.0585526
015	0.0460736
099	0.0220513
287	0.00811173
295	0.0266354
149	0.00812776
107	0.0291563
115	0.0275029
131	0.0222705
135	0.00845392
239	0.0138555
085	0.0179279
091	0.0519659
029	0.0111941
181	0.0223649
017	0.0114924
173	0.011513
177	0.0341343
103	0.0292909
127	0.00989876
111	0.0212737
017	0.00733993
049	0.0100002
091	0.00961202
111	0.0409763
021	0.0126184
159	0.00799567
165	0.0150691
073	0.0160612
085	0.0170532
169	0.0071719
001	0.0192377
015	0.00886143
043	0.0130725
309	0.0100427
740	0.0213371
171	0.0231142
097	0.0378451
055	0.0270955
810	0.0132396
087	0.0166356
059	0.00267015
011	0.0136477
019	0.0499581
025	0.105899
035	0.0729956
009	0.0570718
015	0.0194335
003	0.0353097
011	0.0657637
021	0.0494141
159	0.0574116
165	0.00596245
073	0.0327491
115	0.038035
153	0.0236014
075	0.0335753
001	0.0301147
181	0.0604222
005	0.0586994
057	0.00080173
067	0.043865
153	0.00866104
157	0.0202705
023	0.0168654
001	0.0164821
037	0.0118761
205	0.0114657
315	0.00973698
043	0.0741762
101	0.010241
093	0.0121164
051	0.00791449
087	0.015967
025	0.0378421
027	0.0399865
073	0.0368929
049	0.0077851
273	0.0112622
081	0.0452989
021	0.00946343
001	0.00696394
119	0.015026
073	0.0237491
105	0.0295096
079	0.0154278
095	0.0144422
109	0.0140497
049	0.00801985
137	0.00786567
121	0.0177577
001	0.0330274
099	0.0299043
103	0.0264338
027	0.00178915
049	0.0084272
011	0.00846889
025	0.0158372
059	0.00924743
019	0.00955888
043	0.00844716
251	0.0247628
135	0.0179066
095	0.0777976
125	0.0776519
081	0.00715801
023	0.0106515
189	0.00897377
630	0.0374878
117	0.00837609
065	0.00864213
191	0.00755515
139	0.0358707
153	0.0464
497	0.00973231
127	0.0251571
177	0.0236435
143	0.0242514
011	0.0851798
019	0.0253977
115	0.0116181
049	0.0137165
685	0.0223481
047	0.00702676
285	0.00926996
540	0.0163988
570	0.0264572
610	0.0217637
067	0.0150316
153	0.0328583
109	0.020354
119	0.00746773
057	0.00811163
023	0.00889984
013	0.0166672
053	0.0206546
051	0.0121918
095	0.00774506
173	0.0113259
079	0.0545025
097	0.0248408
011	0.00696669
045	0.0125563
177	0.0111874
059	0.0198188
105	0.00707044
003	0.0147085
125	0.0147893
133	0.0176155
041	0.0164999
051	0.024688
075	0.00964365
171	0.0163989
017	0.0126198
037	0.00911558
031	0.257586
107	0.00828893
147	0.0296253
153	0.0214941
037	0.0318394
177	0.0898447
125	0.00858395
209	0.00792432
009	0.0914343
790	0.00894566
075	0.0174387
079	0.00927773
095	0.00553399
143	0.00570002
007	0.0371573
121	0.0246311
121	0.00785926
141	0.0157247
077	0.0319893
119	0.00764333
051	0.0347543
055	0.0476313
047	0.039566
131	0.013919
039	0.00743613
025	0.0147016
019	0.0253483
039	0.0203782
059	0.0646842
151	0.0212705
085	0.0212899
149	0.0242414
157	0.0110885
153	0.00577051
155	0.00757112
117	0.00821241
043	0.00672437
143	0.0514661
013	0.00899918
133	0.0254986
013	0.0121671
121	0.00776268
041	0.00281598
830	0.0869807
015	0.0332841
013	0.0244707
155	0.0281912
021	0.00988552
021	0.00713162
141	0.0814795
147	0.0122432
151	0.00697419
235	0.00895966
019	0.0415741
065	0.00844474
161	0.032173
171	0.0160513
099	0.0197414
067	0.00810575
121	0.0409792
067	0.028837
077	0.00755795
011	0.0136127
131	0.0250637
079	0.0784197
011	0.0386097
181	0.0117335
003	0.0208554
179	0.0381436
057	0.00813646
057	0.0154142
085	0.0164146
089	0.00851278
173	0.0180187
253	0.0255286
277	0.00808077
041	0.0144909
113	0.00775635
125	0.0210599
075	0.0856059
510	0.0590439
019	0.011779
095	0.000801973
095	0.0192669
099	0.00867799
015	0.00890239
051	0.00761505
071	0.0283496
101	0.00835066
105	0.0310916
019	0.00713772
057	0.0158206
061	0.00797512
095	0.0109021
161	0.00797334
049	0.00771134
119	0.0233864
177	0.00901953
099	0.0372073
001	0.0203265
037	0.0327536
055	0.0103751
001	0.00477499
167	0.0213725
093	0.0172275
099	0.00942249
039	0.00794291
045	0.00800946
137	0.0224107
043	0.0286862
073	0.0361352
087	0.0117549
155	0.0269218
139	0.0107203
481	0.0177659
063	0.00880213
053	0.0169802
131	0.0245649
047	0.0122842
137	0.0118897
023	0.00774103
043	0.0177419
133	0.0167003
019	0.0226775
065	0.00751516
003	0.0348568
061	0.00729721
083	0.022224
071	0.0339854
023	0.00919956
029	0.0183052
009	0.0173864
121	0.00784118
041	0.00706997
115	0.0196224
125	0.00719897
187	0.0177443
001	0.0115861
015	0.0452985
059	0.0167293
073	0.00858286
083	0.0122988
087	0.0111849
003	0.0470318
141	0.0139391
121	0.00921883
081	0.0196256
061	0.0295853
067	0.00740917
139	0.0252562
157	0.0128939
101	0.0222564
005	0.0073773
013	0.0166931
019	0.0241582
139	0.0217261
069	0.0243586
045	0.00877387
123	0.0320512
099	0.0441444
061	0.00869107
007	0.109457
367	0.0187562
069	0.0165431
037	0.0275645
221	0.0654597
061	0.0191151
085	0.0335522
089	0.0658639
039	0.0816153
115	0.0157822
141	0.0344746
149	0.0362079
125	0.0125754
259	0.0101374
001	0.00687142
037	0.0703406
077	0.0264391
107	0.0591571
071	0.00882483
077	0.0186709
083	0.0580842
081	0.00744444
097	0.0353996
169	0.014947
510	0.0237943
013	0.0306458
165	0.0329419
167	0.0118994
165	0.00820191
169	0.00708395
299	0.0101789
093	0.018851
203	0.0550889
021	0.00790651
051	0.0145555
147	0.050904
113	0.00927149
307	0.00944864
141	0.254956
109	0.00705549
039	0.00890591
005	0.00922528
089	0.0264034
091	0.00691157
600	0.0215888
019	0.0280208
169	0.023637
001	0.0312586
133	0.0186013
067	0.00814514
069	0.0404597
039	0.0135913
087	0.00797833
091	0.0262451
023	0.0683398
009	0.0066172
195	0.061571
053	0.00708922
005	0.0330924
047	0.0157504
055	0.0189279
137	0.0086922
321	0.00799231
113	0.0590596
025	0.0168259
099	0.116806
103	0.0781187
105	0.0810555
179	0.0593361
123	0.0639902
109	0.0291726
025	0.0528729
035	0.0429769
031	0.0126563
115	0.0320237
083	0.00779564
117	0.00778175
125	0.0100615
135	0.014044
650	0.0310325
143	0.00915582
221	0.00843968
069	0.0218075
075	0.00945664
165	0.00757808
111	0.0559281
191	0.0109644
085	0.032283
085	0.0348348
089	0.061024
117	0.0688711
005	0.0085409
021	0.0236248
011	0.0429565
141	0.00831318
001	0.0122026
139	0.0161903
091	0.0199278
033	0.0109817
185	0.00876079
005	0.0482548
027	0.0374013
067	0.0178641
051	0.0115101
097	0.0267859
123	0.00698743
127	0.0636584
109	0.0589957
197	0.0195627
071	0.0658227
113	0.020051
173	0.0123781
131	0.029361
123	0.00761618
683	0.0226489
005	0.0229742
051	0.0236096
083	0.0203625
087	0.0157262
169	0.010201
049	0.024216
059	0.00909145
281	0.00769724
009	0.0105853
065	0.00796076
061	0.0214923
081	0.0189887
119	0.0933885
171	0.00895674
005	0.0324796
113	0.0266333
049	0.00803312
550	0.0154502
065	0.020342
063	0.0417412
127	0.00934868
049	0.00797331
019	0.0079435
101	0.0322718
057	0.00220622
053	0.0111284
181	0.0105168
135	0.0174051
085	0.00664373
021	0.0241042
131	0.0120732
125	0.0111448
081	0.0261613
005	0.00841967
039	0.032507
051	0.0192372
147	0.0155817
151	0.0294279
031	0.00765153
033	0.0197719
147	0.0231843
059	0.0285319
041	0.00883458
105	0.0184267
439	0.0142646
065	0.00873052
061	0.0174573
045	0.0189368
159	0.0159548
063	0.0205857
055	0.00716977
023	0.0688594
099	0.0160337
093	0.0578464
049	0.00941001
127	0.048863
101	0.0128023
139	0.0166554
085	0.0228164
179	0.0086663
003	0.0275176
061	0.0280594
071	0.0089609
121	0.0084289
133	0.0101589
121	0.00729837
201	0.00719922
205	0.0131986
139	0.0298139
103	0.021936
127	0.0110539
037	0.00866439
027	0.00797215
027	0.0210943
035	0.00776342
039	0.0250953
015	0.0153085
091	0.0121937
109	0.0255496
071	0.0893703
011	0.0197105
119	0.018015
149	0.00736066
127	0.0102758
133	0.0120732
013	0.00940121
141	0.00969088
039	0.0167594
133	0.0192062
205	0.00845168
363	0.0141392
041	0.000609635
093	0.00900371
077	0.00975806
089	0.0750323
093	0.0421849
009	0.00527867
049	0.0479448
129	0.0202443
007	0.0195704
015	0.0119956
219	0.0186536
045	0.00738437
065	0.0124174
053	0.00775551
073	0.0235246
077	0.00695468
005	0.0322074
073	0.0124702
760	0.0279032
023	0.00729314
003	0.0287842
005	0.0163246
095	0.0323997
217	0.0142075
121	0.01212
143	0.00769946
109	0.0327377
005	0.0211524
035	0.00892266
039	0.183241
041	0.00689371
025	0.0525193
151	0.00713761
079	0.0070557
155	0.0703562
161	0.0277383
157	0.00890097
195	0.0106375
151	0.0295659
011	0.0419275
053	0.0015067
175	0.0200529
009	0.0236661
043	0.00953461
045	0.0220921
117	0.00726153
077	0.0711531
123	0.00898674
183	0.00780237
043	0.00971127
147	0.0201471
097	0.0106172
103	0.00865631
017	0.01177
183	0.0249878
071	0.00782685
063	0.00516551
029	0.0385127
027	0.0069848
065	0.0117882
093	0.00934249
033	0.0494071
590	0.00883592
079	0.0202554
087	0.0183976
117	0.0101099
179	0.00768579
039	0.0144715
107	0.0109529
207	0.0253459
193	0.0137383
297	0.00734027
201	0.0711995
183	0.0197297
011	0.0088432
067	0.024866
115	0.00815479
021	0.107729
820	0.0102749
033	0.014614
045	0.00948681
143	0.0191166
011	0.0117521
087	0.0267414
063	0.0211075
023	0.0266762
109	0.00983747
017	0.00849455
059	0.0167731
029	0.0824684
085	0.0717631
071	0.00209547
025	0.0231671
085	0.0283607
011	0.0371403
001	0.00941748
029	0.0108339
127	0.00985095
063	0.00852132
007	0.00820618
049	0.00740126
099	0.00990856
037	0.0660582
047	0.0233955
217	0.00795831
019	0.00571629
005	0.0103599
109	0.0295834
137	0.0145127
800	0.0190065
045	0.00927553
001	0.000685478
007	0.0501973
113	0.00614671
129	0.00493861
037	0.0310033
019	0.0237572
193	0.0103394
115	0.0180319
031	0.0116781
011	0.0641882
069	0.00398476
095	0.0196016
005	0.0295574
055	0.0629834
425	0.11727
670	0.0286521
029	0.0615132
053	0.00671488
035	0.000775638
147	0.0367349
057	0.00811347
037	0.00801381
051	0.0281794
099	0.008228
047	0.0150055
055	0.0173582
087	0.0111737
093	0.0301617
089	0.0131223
029	0.00516535
009	0.0246608
001	0.00686065
033	0.010376
163	0.0119678
083	0.0143384
275	0.00830458
227	0.0174797
620	0.0173036
065	0.026717
281	0.02886
137	0.00914147
078	0.0165812
710	0.0202664
735	0.0327576
169	0.00905478
103	0.0154595
660	0.00966448
175	0.0102183
145	0.025562
013	0.0148978
003	0.00783048
065	0.00767443
009	0.0495051
061	0.0863951
197	0.0109724
700	0.05763
063	0.00691001
021	0.0111869
131	0.0246405
017	0.0262557
037	0.0772283
017	0.0405637
161	0.0133626
173	0.0329144
093	0.104127
045	0.0521423
035	0.00933089
103	0.00874223
107	0.00661012
009	0.00773107
047	0.0277653
031	0.0300702
019	0.00765644
107	0.0135078
117	0.0330981
139	0.0216391
083	0.014601
127	0.00916054
119	0.0385407
139	0.0115158
730	0.026118
129	0.030753
167	0.0459929
079	0.0494989
125	0.00801032
085	0.035454
015	0.0177052
025	0.0281943
141	0.0207076
175	0.0326816
039	0.0137561
321	0.216692
129	0.0112606
293	0.00708018
143	0.0422288
079	0.0372243
069	0.00711101
057	0.00827285
037	0.0392936
031	0.0657503
169	0.00660716
173	0.00828453
237	0.00908416
035	0.00665326
131	0.0108563
013	0.00860443
049	0.0209185
039	0.00974502
097	0.0383769
241	0.0212839
089	0.011102
101	0.00889025
063	0.0220654
003	0.0120759
015	0.0070893
129	0.028513
135	0.0200725
015	0.0363962
155	0.010472
003	0.00798087
127	0.0158767
595	0.0109932
085	0.0238156
061	0.0213473
029	0.0275296
125	0.019762
063	0.0356856
117	0.00781192
153	0.00728002
001	0.0148014
047	0.00834024
003	0.00741401
039	0.0197322
003	0.0324874
155	0.025378
075	0.0280358
201	0.00745486
115	0.00809742
127	0.00853251
161	0.0101969
007	0.027404
059	0.00880578
143	0.00864916
049	0.00810951
111	0.00879161
093	0.0411073
009	0.0148743
101	0.00889467
111	0.0143559
017	0.012344
013	0.00780739
011	0.0825349
027	0.0475389
187	0.00747457
025	0.00726488
067	0.00359092
081	0.0168827
085	0.00703243
071	0.0138154
155	0.0295942
087	0.0193504
113	0.0165889
151	0.0149793
087	0.0692313
159	0.015091
013	0.0589078
109	0.0141934
027	0.00839056
105	0.0200388
011	0.00882406
077	0.0125984
163	0.0241797
221	0.00971634
041	0.0518565
001	0.0184199
109	0.0705692
017	0.00698195
131	0.0105078
065	0.00663134
069	0.0506495
012	0.00904632
039	0.00777214
099	0.00823974
033	0.0213975
075	0.00790676
079	0.0135221
139	0.0216612

## Sheet: Fig 2
Figure 2: Cumulative population exposed to each level of nuclear power plants proximity or lower or residing at an equivalent distance or closer to an operational nuclear power plant (2018)
Proximity	cumulative_population	one_plant_distance
0.248652	50923	4.02169
0.216692	87475	4.61484
0.183241	103244	5.45729
0.18256	154216	5.47766
0.180834	713551	5.52992
0.146681	754320	6.81753
0.137976	816927	7.24763
0.136481	1181213	7.32705
0.124305	1782864	8.04471
0.114265	2611468	8.75159
0.114133	2714294	8.76167
0.114117	2988412	8.76296
0.11265	3510458	8.87702
0.111487	3619888	8.96967
0.109457	3784630	9.136
0.105899	4038586	9.44292
0.104114	4730896	9.60481
0.103925	4763940	9.62233
0.103174	5307497	9.6924
0.101813	5461638	9.82193
0.0967224	5589553	10.3389
0.096694	6154304	10.3419
0.0962255	6602577	10.3923
0.0937537	6720475	10.6662
0.0933885	7814376	10.708
0.0914343	7906379	10.9368
0.089846	8197787	11.1302
0.0893703	8420633	11.1894
0.0869807	8435529	11.4968
0.0856059	8576843	11.6814
0.0851798	8996995	11.7399
0.0851026	9016378	11.7505
0.0825349	9167350	12.1161
0.0825329	9235196	12.1164
0.0822925	9413746	12.1518
0.0820788	9523770	12.1834
0.0816153	9546172	12.2526
0.0814795	9642208	12.273
0.0810555	9677969	12.3372
0.0796461	9955066	12.5555
0.0784783	9993586	12.7424
0.0784197	10311232	12.7519
0.0777976	10354416	12.8539
0.0776519	10369876	12.878
0.0770294	10998071	12.9821
0.0755402	11223980	13.238
0.0750323	11276859	13.3276
0.0733171	11297526	13.6394
0.0729956	11347777	13.6995
0.0728767	12931915	13.7218
0.0726953	13760346	13.756
0.0724693	13794569	13.799
0.0717631	14025083	13.9347
0.0711531	14393183	14.0542
0.0706931	14900261	14.1457
0.0705692	14937039	14.1705
0.0703406	15002495	14.2165
0.0692313	15328190	14.4443
0.0689873	15432333	14.4954
0.0688711	15522397	14.5199
0.0688594	16040529	14.5223
0.0683398	16072780	14.6328
0.0676839	16149177	14.7746
0.0665469	16594561	15.027
0.0660582	16707225	15.1382
0.0659767	16752979	15.1569
0.0657503	16819781	15.2091
0.0654597	16880318	15.2766
0.0651855	16925207	15.3408
0.0647029	22105700	15.4552
0.0642218	22239938	15.571
0.0641882	22346665	15.5792
0.0639902	22358199	15.6274
0.0635884	22642280	15.7261
0.0629834	23384754	15.8772
0.0629601	24313343	15.8831
0.0627898	24391717	15.9261
0.0617841	24412100	16.1854
0.0617539	24507480	16.1933
0.061691	24657919	16.2098
0.061571	24713545	16.2414
0.0615132	24742639	16.2567
0.0608801	25008068	16.4257
0.0604845	25061353	16.5332
0.060423	25088763	16.55
0.0593361	25324671	16.8531
0.0591571	25466738	16.9041
0.0590596	25639566	16.932
0.0590439	26242061	16.9365
0.0589957	26325831	16.9504
0.0589078	26494260	16.9757
0.0588328	26559852	16.9973
0.0585526	26592845	17.0787
0.0585139	26729194	17.09
0.0580842	26825368	17.2164
0.0578464	26867923	17.2872
0.05763	27046549	17.3521
0.0574116	27121997	17.4181
0.0566994	27168515	17.6369
0.0565457	27435299	17.6848
0.0565319	28402911	17.6891
0.0565236	28527625	17.6917
0.0558959	28554512	17.8904
0.0550997	29088728	18.1489
0.0550889	29127191	18.1525
0.0546413	29611602	18.3012
0.0540205	29628744	18.5115
0.0539602	29937920	18.5322
0.0539483	30728558	18.5363
0.0534705	31304589	18.7019
0.0534058	31477872	18.7246
0.0533508	31847683	18.7438
0.053127	31872560	18.8228
0.0530661	31929638	18.8444
0.0528729	32140980	18.9133
0.0528518	32265917	18.9208
0.0525193	32330144	19.0406
0.0521423	32427789	19.1783
0.0518565	32464757	19.284
0.0518139	32478021	19.2998
0.0516787	32511325	19.3503
0.0515024	33132679	19.4166
0.0514661	33191478	19.4303
0.0512173	33210783	19.5247
0.050904	33227179	19.6448
0.0506903	33531986	19.7277
0.0506621	33611060	19.7386
0.0506495	33715782	19.7435
0.0501973	33730537	19.9214
0.0499581	33762535	20.0168
0.0499215	34671843	20.0315
0.0494989	35086419	20.2025
0.0494071	35108842	20.24
0.0493205	35175836	20.2756
0.0487584	35274728	20.5093
0.0487152	35312077	20.5275
0.048632	35635273	20.5626
0.0483143	35662877	20.6978
0.0479448	35709280	20.8573
0.047666	35800363	20.9793
0.0470743	35818870	21.243
0.0464	35833746	21.5517
0.0462999	36085169	21.5983
0.0462861	36195176	21.6047
0.0461837	36248753	21.6527
0.0460736	36263065	21.7044
0.0460147	36355625	21.7322
0.0459929	36417700	21.7425
0.0456808	36439640	21.8911
0.0456267	36470412	21.917
0.0452989	36490956	22.0756
0.0444317	36812084	22.5064
0.0441444	36822331	22.6529
0.0441208	37336544	22.6651
0.0439552	37480021	22.7505
0.043865	37941830	22.7972
0.0434134	38255718	23.0344
0.0430753	38301857	23.2152
0.0429769	38460509	23.2683
0.0429565	38537654	23.2794
0.0428115	38707248	23.3582
0.0424387	39408080	23.5634
0.0424079	39515319	23.5805
0.0422806	39551963	23.6515
0.0422288	39732584	23.6805
0.0421932	39796584	23.7005
0.0421849	39817621	23.7051
0.041954	39835451	23.8356
0.0419275	39861093	23.8507
0.0419195	39887491	23.8553
0.0418165	40328447	23.914
0.0416712	41033835	23.9974
0.0416256	41175097	24.0237
0.0416202	41470129	24.0268
0.041618	41495520	24.0281
0.0415741	41705503	24.0535
0.0412257	41727894	24.2567
0.0412138	41864638	24.2637
0.0411073	41882878	24.3266
0.0410141	43636771	24.3819
0.0409792	43663198	24.4026
0.0409763	43677209	24.4044
0.0407568	44107108	24.5358
0.0406937	44181723	24.5738
0.0404597	44291587	24.716
0.0402013	44340677	24.8748
0.0401175	44411640	24.9268
0.0399865	44463293	25.0085
0.0398854	45030173	25.0718
0.0398341	45057444	25.1041
0.0397925	46672158	25.1304
0.0397444	46698733	25.1608
0.0396814	46743620	25.2007
0.0396492	46972906	25.2212
0.039566	47040326	25.2742
0.0395456	47348896	25.2873
0.039346	47843124	25.4156
0.0392936	48268547	25.4494
0.0392782	48335373	25.4594
0.0392289	49579230	25.4914
0.0391789	49685009	25.5239
0.0390984	49738149	25.5765
0.0388747	50302171	25.7237
0.0388716	50348528	25.7257
0.0386097	50369640	25.9002
0.0385127	50472305	25.9655
0.0383853	50566336	26.0516
0.0382587	50583275	26.1378
0.0381436	50715603	26.2167
0.0380376	50777055	26.2898
0.038035	50805630	26.2916
0.0378451	50825062	26.4235
0.0377642	50845673	26.4801
0.0374878	50874817	26.6753
0.0372243	50907774	26.8642
0.0372073	50942074	26.8764
0.0371573	51039567	26.9126
0.0371065	51675651	26.9495
0.0368929	51716263	27.1055
0.036876	51878945	27.1179
0.0368237	52686197	27.1564
0.0367274	52949575	27.2276
0.0365773	52961722	27.3394
0.0365104	53175135	27.3895
0.0362079	53198070	27.6183
0.0361352	53231440	27.6738
0.0360796	53242223	27.7165
0.0358707	53259121	27.8779
0.0356856	53469554	28.0225
0.0355822	53529227	28.1039
0.0355615	54465919	28.1203
0.0355206	54539058	28.1527
0.0354442	54650813	28.2134
0.0353996	54829248	28.2489
0.0352069	55881815	28.4036
0.0351094	56712654	28.4824
0.0348348	56819166	28.7069
0.0347543	56882393	28.7734
0.0345117	57083947	28.9757
0.0344746	57354718	29.0069
0.0343204	57479390	29.1372
0.0343116	57681267	29.1446
0.0341343	57726020	29.2961
0.0340132	58985448	29.4004
0.033879	59185930	29.5168
0.0338721	59985697	29.5228
0.0337294	60155204	29.6477
0.0337017	60984889	29.6721
0.0335753	61008133	29.7838
0.0335522	61029499	29.8043
0.0330924	61146826	30.2184
0.032989	61199880	30.3131
0.0329144	61330576	30.3818
0.0329011	61499977	30.3941
0.0328543	61639544	30.4375
0.0328492	62142854	30.4421
0.0328361	62277068	30.4543
0.0327822	62353874	30.5043
0.0327536	62380926	30.531
0.0327491	62467110	30.5352
0.0327377	62507650	30.5458
0.0326904	62606332	30.59
0.0326701	65367913	30.609
0.0326111	65404866	30.6644
0.032507	65962933	30.7626
0.0325023	66294097	30.767
0.0324874	66647910	30.7812
0.0324796	66660236	30.7886
0.0323997	66710348	30.8645
0.032283	67186527	30.976
0.0322635	67348030	30.9948
0.032173	67363059	31.0819
0.0320512	67913269	31.2
0.0319914	68172470	31.2584
0.0319893	68230974	31.2605
0.0318604	68335036	31.3869
0.0318394	68475835	31.4076
0.0315971	68546576	31.6484
0.0315074	68696536	31.7386
0.0314421	68773029	31.8045
0.0314272	68801412	31.8196
0.0312586	68904223	31.9912
0.0312086	69606678	32.0425
0.0311765	69631519	32.0754
0.0310916	69652263	32.163
0.0310491	69666783	32.207
0.0310361	70610606	32.2205
0.0310325	70744919	32.2243
0.0310033	70802430	32.2546
0.0309774	72160773	32.2816
0.0308486	72186737	32.4164
0.0308195	72593587	32.447
0.030753	72825861	32.5171
0.0306765	73918166	32.5982
0.0306458	74155687	32.6309
0.0306075	74193769	32.6717
0.030603	74207707	32.6765
0.0305486	74324734	32.7348
0.0304128	74491348	32.8809
0.030396	74873299	32.899
0.0303709	74976494	32.9262
0.0303473	75102673	32.9518
0.0302306	75332250	33.079
0.0301617	75641711	33.1547
0.0301583	76056958	33.1583
0.0301147	76081499	33.2063
0.0300702	76100126	33.2556
0.029951	76124830	33.3879
0.0299043	76354472	33.4401
0.0296253	76409679	33.755
0.0295853	76506533	33.8006
0.0295834	76596227	33.8028
0.0295659	76739578	33.8227
0.0295574	78171710	33.8325
0.0294279	78185424	33.9814
0.0294108	78279771	34.0011
0.0293027	78350566	34.1265
0.0292909	78501826	34.1402
0.0292389	78834156	34.201
0.0292267	78866877	34.2153
0.0291916	78875361	34.2565
0.0291563	78904286	34.2979
0.0291108	80385379	34.3515
0.0289647	80441312	34.5248
0.0289642	84852136	34.5254
0.028837	84869345	34.6777
0.0287737	84986093	34.7539
0.0285742	85117442	34.9966
0.0285319	85157408	35.0485
0.0284961	85188224	35.0926
0.0284517	85372683	35.1473
0.0284198	85666401	35.1868
0.0283632	85680535	35.2569
0.0283607	85841447	35.26
0.0283496	85868189	35.2739
0.0283048	85908110	35.3298
0.0282381	86237371	35.4132
0.0281912	86435998	35.4721
0.0281794	86477888	35.4869
0.0280887	86501889	35.6015
0.0280594	86515235	35.6387
0.0280358	86602169	35.6687
0.0280208	86705720	35.6878
0.0279032	86934503	35.8382
0.0277725	87827200	36.0068
0.0277653	87879059	36.0162
0.0277383	88250022	36.0513
0.0277294	88281214	36.0628
0.0275176	88318567	36.3404
0.0275029	88423279	36.3598
0.027404	88445579	36.491
0.0273653	88461805	36.5427
0.0273002	88477790	36.6298
0.0272747	88526439	36.664
0.0271845	88690300	36.7856
0.0271646	88788415	36.8127
0.0270998	88840151	36.9006
0.0270955	88857220	36.9065
0.0270134	88976309	37.0187
0.0269916	89833929	37.0486
0.0269529	89889629	37.1018
0.0269218	90021460	37.1447
0.026717	90038125	37.4293
0.0266762	90085948	37.4867
0.0266354	90155358	37.544
0.0266333	90194921	37.547
0.0265121	90277463	37.7187
0.0264963	90322970	37.7412
0.0264746	90470351	37.772
0.0264684	90651462	37.7809
0.0264414	90684652	37.8195
0.0264391	90949522	37.8227
0.0264338	91128668	37.8303
0.0264102	91150203	37.8641
0.0262803	91172815	38.0514
0.0262557	91848876	38.0869
0.0262451	91947142	38.1023
0.0261613	92012909	38.2243
0.026118	92044476	38.2878
0.0261152	92071583	38.2919
0.026109	92438102	38.3009
0.0259671	92568192	38.5103
0.025959	92597381	38.5223
0.0258642	92611626	38.6634
0.0257119	92633205	38.8925
0.0255496	92735998	39.1396
0.0255169	92829531	39.1898
0.0254986	92992458	39.2178
0.0254918	93007521	39.2283
0.0253977	93195409	39.3736
0.025326	93329186	39.4851
0.0252571	93355345	39.5928
0.0252562	93398274	39.5943
0.0252444	93449550	39.6127
0.0252203	93919956	39.6507
0.0252044	96198862	39.6755
0.0251668	96249021	39.7349
0.0251243	96326317	39.8021
0.0250953	96531877	39.8481
0.0250637	96598400	39.8983
0.0250302	96946956	39.9518
0.0249878	96958193	40.0195
0.024866	97337292	40.2155
0.0248408	97355204	40.2563
0.0248348	99938034	40.2661
0.0247628	100109395	40.3831
0.024688	100543446	40.5054
0.0246608	100565649	40.5502
0.0246311	100605734	40.5991
0.0245649	100618203	40.7084
0.0243586	100828996	41.0533
0.0243324	100871729	41.0974
0.0242846	100923552	41.1783
0.0242514	100965998	41.2347
0.0242414	101027041	41.2518
0.0242181	101946760	41.2914
0.024216	101973207	41.2951
0.0241797	101988637	41.3571
0.0241789	102005989	41.3584
0.0241582	102027188	41.3938
0.0241076	102046760	41.4807
0.024077	102305863	41.5334
0.0238947	103524315	41.8503
0.0238454	103539564	41.9368
0.0238156	103650247	41.9893
0.0237943	103810777	42.0269
0.0237942	103882162	42.027
0.0237553	103910705	42.0958
0.0237491	104064996	42.1069
0.0236661	104105541	42.2545
0.0236435	104146419	42.2949
0.023637	104262386	42.3065
0.0236096	104304662	42.3557
0.0236014	104772673	42.3705
0.0235995	104807958	42.3737
0.0235246	104822663	42.5087
0.0234593	104960822	42.6271
0.0233864	105005607	42.7599
0.0233528	105095989	42.8214
0.0232795	105142165	42.9563
0.0231971	105156440	43.1089
0.0231843	105170905	43.1327
0.0231671	105226827	43.1647
0.0228915	105281591	43.6844
0.0228164	105317464	43.828
0.0226489	105359105	44.1523
0.022641	105393915	44.1676
0.0226362	105445469	44.177
0.0224611	105499090	44.5214
0.022402	105625438	44.6389
0.0223649	105649571	44.7128
0.0222725	105675606	44.8984
0.0222705	105691207	44.9024
0.022224	105712944	44.9965
0.0220971	105971055	45.2547
0.0220921	106007984	45.265
0.0220654	106324723	45.3197
0.0220513	106370971	45.3489
0.0219936	106654981	45.4678
0.021936	106689098	45.5872
0.0218807	106840019	45.7023
0.0218711	106861322	45.7224
0.0218346	106916977	45.7988
0.0218075	106944063	45.8558
0.0218051	107026092	45.8608
0.0217637	107040864	45.9481
0.0217452	107066539	45.9872
0.0217261	107082480	46.0276
0.0216612	107372974	46.1655
0.0215982	107407189	46.3002
0.0215888	107431763	46.3203
0.0215034	107450454	46.5043
0.0214941	107992372	46.5244
0.0214056	108155501	46.7167
0.0213975	108186100	46.7343
0.0213473	108256775	46.8443
0.0213371	108351407	46.8668
0.0212899	108385612	46.9706
0.0212839	108402479	46.9838
0.0212737	108435885	47.0064
0.0212705	108807459	47.0135
0.021178	109013688	47.2189
0.0211075	109089618	47.3765
0.0210599	110348819	47.4835
0.0210583	110377348	47.4872
0.0209722	110417810	47.6821
0.0209436	110460566	47.7472
0.0209185	110479917	47.8046
0.0209042	110491652	47.8373
0.0208956	110504665	47.857
0.0207725	110620121	48.1406
0.0207307	110629729	48.2377
0.0207076	110708572	48.2914
0.0205923	110785054	48.5618
0.0205857	110833359	48.5774
0.02056	110860405	48.6381
0.0205151	110881296	48.7446
0.020342	110908079	49.1595
0.020332	110935689	49.1835
0.0203265	111191337	49.1969
0.0203021	111225037	49.256
0.0202819	111372966	49.3051
0.0202705	111394611	49.3327
0.0202664	111638687	49.3428
0.0202567	111669726	49.3665
0.0202554	111698220	49.3696
0.0202443	111755905	49.3965
0.0201485	111917260	49.6315
0.0201471	111943359	49.635
0.0200725	112089386	49.8193
0.0200529	112136711	49.868
0.0200388	112155831	49.9031
0.0200095	112343196	49.9763
0.0199799	112405386	50.0502
0.0198188	112431017	50.457
0.019809	113305776	50.482
0.0197719	113347326	50.5769
0.019762	113554672	50.6023
0.0197545	113665693	50.6213
0.0197414	115151634	50.655
0.0197322	115236697	50.6786
0.0197297	115258838	50.685
0.0197105	117210098	50.7343
0.0196256	117323762	50.9538
0.0196221	117387388	50.9629
0.0196016	117430986	51.0163
0.0195704	117456459	51.0976
0.0195627	117494002	51.1176
0.0194506	117532111	51.4123
0.0194335	117593268	51.4575
0.0193571	117937415	51.6606
0.0193504	117976745	51.6786
0.0193415	118052243	51.7022
0.0192714	118207078	51.8903
0.0192669	118223219	51.9024
0.0192377	118235663	51.9813
0.0192372	118312459	51.9827
0.0191765	118330676	52.1473
0.0191375	118481808	52.2535
0.0191175	118550365	52.3081
0.0191166	118565393	52.3106
0.0191151	118722806	52.3148
0.0190647	118784303	52.4529
0.0190293	118804441	52.5505
0.0190065	118895626	52.6135
0.0189887	119429296	52.6629
0.0189873	119609301	52.6669
0.0189368	119658257	52.8071
0.0189279	119683047	52.832
0.0189126	120074053	52.8748
0.018851	120265277	53.0476
0.0188297	120361386	53.1077
0.0187562	120499757	53.3157
0.0187448	120965046	53.3482
0.0186709	121057433	53.5592
0.0186536	121092144	53.609
0.0186014	121141918	53.7595
0.0186013	121163986	53.7596
0.0184199	121196398	54.289
0.0183976	121242620	54.3548
0.01835	121257494	54.496
0.0183345	121277880	54.5419
0.018282	121595152	54.6985
0.018224	121797827	54.8728
0.018015	121820850	55.5091
0.0179874	121847931	55.5944
0.0179279	121927275	55.7791
0.0179185	121998216	55.8082
0.0179066	122013636	55.8452
0.017895	122043139	55.8816
0.0178286	122059015	56.0896
0.0177659	122100634	56.2876
0.0177577	122151900	56.3135
0.0177443	122184855	56.3562
0.0177419	122202411	56.3636
0.0177052	122216873	56.4806
0.0176892	122263455	56.5318
0.0174797	122295435	57.2093
0.0174573	122354291	57.2828
0.0174387	122513114	57.3438
0.0174365	122535153	57.3509
0.0172275	122558294	58.0468
0.0172163	122571589	58.0845
0.0170871	122605369	58.5237
0.017054	122654407	58.6372
0.0170532	122667687	58.6401
0.0170477	122729520	58.6588
0.0170224	122759328	58.7463
0.0170137	122820350	58.7761
0.0169802	122849321	58.8921
0.0169103	122892648	59.1354
0.0168827	123546434	59.2322
0.0168654	123590056	59.2932
0.0168537	123633200	59.3343
0.0168259	123767687	59.4321
0.0167731	123813436	59.6191
0.0167293	123828353	59.7752
0.0166931	123960761	59.9052
0.0166857	124058653	59.9315
0.0166554	124179752	60.0407
0.0166403	124198750	60.0951
0.0166356	124217725	60.112
0.0165889	124265257	60.2814
0.0165431	124307012	60.4483
0.0165237	124343803	60.5192
0.0165229	124365296	60.5222
0.0165048	124410684	60.5883
0.0164999	124430840	60.6063
0.0164877	124581766	60.6512
0.0164821	124748202	60.6717
0.0164146	124773285	60.9212
0.0163989	124810089	60.9797
0.0163988	124858206	60.9802
0.0163881	124892426	61.02
0.0163246	124946171	61.2574
0.0162954	124984336	61.3669
0.0162884	125001922	61.3934
0.0162883	125172942	61.3937
0.0162666	125185872	61.4758
0.0161903	125200589	61.7653
0.0160513	125217493	62.3003
0.0160337	125261227	62.3687
0.0159463	125315989	62.7106
0.0159099	125337550	62.8541
0.0158862	125626745	62.9475
0.0158372	125643129	63.1426
0.0158206	125682267	63.2088
0.0158131	125851557	63.2389
0.0157822	125949484	63.3625
0.0157504	125967294	63.4903
0.0157371	126008831	63.544
0.0157262	126035406	63.5882
0.0157247	126097568	63.5941
0.0156748	126334653	63.7966
0.0156028	126377746	64.091
0.0155817	126400050	64.178
0.0155726	126420117	64.2152
0.0155482	126579373	64.3161
0.0154595	126660725	64.6851
0.0154502	126903359	64.724
0.0154278	126923138	64.8179
0.0154142	126957982	64.8754
0.0153964	127061048	64.9502
0.0153387	127080437	65.1946
0.0153085	127164691	65.323
0.015225	127188968	65.6816
0.015218	127236504	65.7118
0.0151542	127260164	65.9882
0.015129	127297994	66.0984
0.015091	127317936	66.2646
0.0150453	127477273	66.4659
0.0150316	127492447	66.5263
0.0150064	127655252	66.6381
0.0149828	127738016	66.7431
0.0149793	127772602	66.7586
0.014965	127834851	66.8228
0.0149649	127852754	66.8229
0.0149565	127891438	66.8608
0.014947	127936905	66.9028
0.0149089	127987479	67.0741
0.0148978	128002871	67.1241
0.0148826	128014957	67.1925
0.0148584	128123675	67.3021
0.0147754	128207117	67.6801
0.0147202	128263093	67.9338
0.014614	128308224	68.4277
0.0145877	128365035	68.5507
0.0145555	128406591	68.7025
0.0144909	128426070	69.0086
0.0144715	128446892	69.1015
0.0144422	128473031	69.2414
0.0144285	128532947	69.3073
0.0142979	128857837	69.9402
0.0142646	130942768	70.1038
0.0142075	130979122	70.3854
0.0142068	130996440	70.3888
0.0141503	131022754	70.6699
0.0141392	131051629	70.7252
0.0140984	131112551	70.9302
0.0140497	131268828	71.1758
0.014044	131284949	71.2049
0.0139939	131374096	71.4596
0.0139391	131390699	71.7407
0.0138722	131435226	72.0867
0.0138648	131464326	72.1252
0.0138154	131567996	72.3831
0.0137938	131599359	72.4962
0.0137561	131969559	72.6949
0.0136603	132148158	73.2047
0.0136127	132167146	73.4608
0.0134574	132207942	74.3084
0.0134239	132222292	74.4938
0.0134126	132282041	74.557
0.0133788	132295166	74.7451
0.0133709	132435791	74.7895
0.0133626	132509494	74.836
0.0132396	132959683	75.5312
0.0131223	133067730	76.2063
0.0130579	133115221	76.5818
0.0130416	133140102	76.6775
0.0130339	133191230	76.7229
0.0130286	133212761	76.754
0.0128939	133231460	77.5561
0.0128689	133250937	77.7066
0.0127773	133308623	78.264
0.0127618	133376183	78.3589
0.0127487	133511876	78.4393
0.0127311	133536404	78.548
0.0126184	133569065	79.2491
0.0126156	133599035	79.267
0.0126025	133628685	79.3496
0.0125984	133688800	79.3751
0.0125672	133763827	79.5723
0.0125563	133885263	79.641
0.0124702	133896836	80.1913
0.0124174	133913043	80.5319
0.012412	133953813	80.5674
0.0122988	133974005	81.309
0.0122432	134010808	81.678
0.0122026	134030567	81.9497
0.0121937	134051272	82.0098
0.0121918	134150426	82.0225
0.0121893	134247757	82.0394
0.0121671	134315262	82.1886
0.0121664	134348431	82.1937
0.01212	134382111	82.5083
0.0121164	134395645	82.5326
0.0120759	134413252	82.8098
0.0120732	134429203	82.8281
0.0120732	134454539	82.8282
0.0119992	137640507	83.3386
0.0119956	137701340	83.3636
0.0119699	137727965	83.543
0.0119678	137746469	83.5575
0.0119015	137871275	84.0229
0.0118994	138066623	84.038
0.0118853	138106130	84.1376
0.0118719	138146564	84.2327
0.0118646	138164317	84.2846
0.0118532	138229580	84.3653
0.0118192	138246579	84.6084
0.0117882	138266239	84.8309
0.01177	138283026	84.9615
0.0117549	138344997	85.0706
0.0117521	138359650	85.0911
0.0117335	138376208	85.2262
0.0116781	138428117	85.6302
0.011658	139215975	85.7782
0.0116487	139237910	85.8465
0.0116413	139283804	85.9009
0.0116181	139324393	86.0726
0.011601	139349273	86.1993
0.0115158	139373206	86.8369
0.011513	139394947	86.8586
0.0115101	139425732	86.88
0.0114924	139450679	87.0137
0.0114657	139472871	87.2163
0.0114608	139509377	87.2537
0.0114136	139599163	87.6146
0.0112953	139618081	88.5326
0.0112606	139968692	88.8052
0.0112489	139987589	88.8973
0.0111941	140038474	89.3329
0.0111874	140215973	89.3866
0.0111849	140262694	89.4059
0.0111737	140279175	89.4963
0.0111448	140400596	89.7278
0.0111381	140504314	89.7816
0.0111284	140521917	89.8599
0.0111133	140613952	89.9822
0.0110885	140706128	90.1835
0.0110312	140793975	90.6519
0.0110008	140827658	90.9025
0.0109817	140850356	91.0608
0.0109644	140973604	91.2041
0.0109612	140988191	91.2311
0.0109021	141079434	91.7255
0.0108988	141103697	91.753
0.0108773	141139328	91.9348
0.010873	141148268	91.9707
0.0108563	141173016	92.1127
0.0108353	141186581	92.2908
0.0108339	141218071	92.3029
0.0107888	141260926	92.6887
0.01075	141503708	93.0234
0.0107269	141527367	93.2233
0.0107203	141706803	93.2807
0.0106419	141718430	93.9678
0.0106375	141799885	94.0069
0.0105937	142071946	94.396
0.0105711	142101709	94.598
0.0105589	142124692	94.7073
0.0105329	142218708	94.9409
0.0105219	142276548	95.0403
0.0105168	142321130	95.0856
0.0105078	142448883	95.1673
0.0104635	142519305	95.5703
0.0104614	142549911	95.5898
0.0104479	142949093	95.7134
0.010376	143012499	96.3762
0.0103751	143036456	96.3848
0.0103599	143052649	96.5263
0.0102896	143499176	97.1857
0.0102183	143523939	97.8637
0.010201	143574764	98.0298
0.0101969	143619496	98.0686
0.0101789	143655176	98.2426
0.0101589	143673498	98.4361
0.0100427	143928105	99.575
0.010035	144130253	99.6511
0.00991677	144147285	100.839
0.00991131	144162121	100.895
0.00990856	144236929	100.923
0.00989958	144434612	101.014
0.00989876	144474593	101.023
0.00989668	144488933	101.044
0.00989649	144507624	101.046
0.00988536	144547627	101.16
0.00985095	144611338	101.513
0.00984662	144705678	101.558
0.00983747	144739016	101.652
0.00982737	144756174	101.757
0.00975873	144775628	102.472
0.00975806	144788083	102.479
0.00974502	144821526	102.617
0.00973874	144951967	102.683
0.00973231	145020272	102.751
0.00972045	145041489	102.876
0.00971634	145056543	102.919
0.00971127	145070267	102.973
0.00969852	145197597	103.109
0.00969601	145905606	103.135
0.00969088	145925964	103.19
0.0096724	146318644	103.387
0.00966448	146372677	103.472
0.00964941	146412316	103.633
0.00964365	146435726	103.695
0.00962777	146455402	103.866
0.00961202	147052957	104.036
0.0095527	147243822	104.682
0.00953113	147270894	104.919
0.00950087	147281775	105.254
0.00948681	147329109	105.409
0.00948647	147357357	105.413
0.00946343	147445928	105.67
0.00942625	147485511	106.087
0.00942293	147524290	106.124
0.00942249	147564301	106.129
0.00941001	147584393	106.27
0.00936248	147622053	106.809
0.00934868	147648811	106.967
0.00933089	147753345	107.171
0.00932987	147782787	107.183
0.00932268	147864031	107.265
0.00930082	148115477	107.517
0.00929517	148269379	107.583
0.00927553	148286739	107.811
0.00927149	150924511	107.857
0.00926996	150944621	107.875
0.00926309	150957459	107.955
0.00924916	151062883	108.118
0.00924743	151140399	108.138
0.00922528	151185563	108.398
0.00921883	151359151	108.474
0.00919956	151373690	108.701
0.00917391	153002391	109.005
0.00916054	153087610	109.164
0.00915767	153110560	109.198
0.00915582	153123982	109.22
0.00913103	153138594	109.517
0.00911558	153177613	109.702
0.00909145	153216635	109.994
0.00905478	153268649	110.439
0.00904909	153313817	110.508
0.00904632	153334915	110.542
0.00901953	153364679	110.871
0.00900981	153907043	110.99
0.00899918	153911102	111.121
0.00898698	153930354	111.272
0.00898674	153952354	111.275
0.00898078	153960811	111.349
0.00897377	154016756	111.436
0.00897375	154310313	111.436
0.0089609	154336089	111.596
0.00895966	154347158	111.611
0.00895674	154419106	111.648
0.008955	154456586	111.67
0.00894566	154481508	111.786
0.00894168	154525005	111.836
0.00892556	154573784	112.038
0.00890239	154680192	112.329
0.00890097	154770882	112.347
0.00889984	154795847	112.362
0.00889467	154861103	112.427
0.00889025	154956899	112.483
0.00886143	155023664	112.849
0.00884026	155108793	113.119
0.00883592	155149486	113.174
0.00883458	155163515	113.192
0.00882406	155181020	113.326
0.00880578	155214721	113.562
0.00880213	155299222	113.609
0.00879161	155313012	113.745
0.00877387	155334070	113.975
0.00876079	155353877	114.145
0.00873052	155385357	114.541
0.00871773	155405045	114.709
0.00871615	155430443	114.73
0.0086922	155442900	115.046
0.00869107	155549320	115.061
0.00867799	155586467	115.234
0.0086684	156183316	115.362
0.00866104	156207898	115.46
0.00864916	156444859	115.618
0.0086455	156507049	115.667
0.00864213	156799784	115.712
0.00860443	156880593	116.219
0.00858445	157173095	116.49
0.00858395	157205215	116.496
0.00858286	157359690	116.511
0.00857465	158356635	116.623
0.00855107	158377647	116.944
0.00854887	158813241	116.974
0.0085409	158998528	117.084
0.00853251	159027120	117.199
0.00852132	159039750	117.353
0.00851278	159056472	117.47
0.00850788	159095744	117.538
0.00849455	159159879	117.723
0.00849313	159188102	117.742
0.00848264	159204422	117.888
0.00847291	159310052	118.023
0.00846889	159325893	118.079
0.00846307	159401350	118.16
0.00845392	159429951	118.288
0.00844716	159444474	118.383
0.008445	159490289	118.413
0.00843968	159515232	118.488
0.0084289	160374296	118.639
0.00842797	160432077	118.653
0.00842286	160455869	118.725
0.00839184	160823859	119.163
0.00839056	161035987	119.182
0.00837609	161076750	119.387
0.00836067	161098513	119.608
0.00835117	161169888	119.744
0.00835066	161188269	119.751
0.00834024	161218713	119.901
0.00830458	161263161	120.415
0.00828971	161318548	120.631
0.00828893	161367108	120.643
0.00827285	161381631	120.877
0.00827153	161484170	120.897
0.00823974	161708517	121.363
0.008228	161728481	121.536
0.00821241	161763593	121.767
0.00820618	161955252	121.859
0.00820191	161970731	121.923
0.00820162	161997840	121.927
0.0081779	162010100	122.281
0.00815479	162039583	122.627
0.00814514	162103793	122.773
0.00813646	162357942	122.904
0.00812776	162373553	123.035
0.00811347	162397070	123.252
0.00811163	162413503	123.28
0.00810951	162820395	123.312
0.00810117	162850384	123.439
0.00809742	162862334	123.496
0.00809295	162964835	123.564
0.00808077	163005406	123.751
0.00803818	163022274	124.406
0.00803312	163046045	124.485
0.00802955	163176607	124.54
0.00802186	163514497	124.659
0.00801985	163570594	124.691
0.00801381	163675548	124.785
0.00801044	163694574	124.837
0.00800946	163804400	124.852
0.0079943	164000984	125.089
0.00799231	164021283	125.12
0.00798087	164123946	125.3
0.00797833	164211974	125.34
0.00797512	164244568	125.39
0.00797331	164278776	125.418
0.0079691	164326140	125.485
0.0079687	164355873	125.491
0.00796076	164367107	125.616
0.00795831	164387635	125.655
0.0079435	164413667	125.889
0.00793425	164447787	126.036
0.00792432	164613111	126.194
0.00792357	164644277	126.206
0.00791315	164669340	126.372
0.00790892	164721345	126.439
0.00790676	164765237	126.474
0.00790651	165143725	126.478
0.00790481	165304372	126.505
0.00789291	165353937	126.696
0.00786567	165387913	127.135
0.00786039	165401737	127.22
0.00785926	165416737	127.238
0.00784941	165453723	127.398
0.00784803	165489497	127.421
0.00783048	165535927	127.706
0.00782685	165581519	127.765
0.00781192	165612169	128.01
0.00780739	165800884	128.084
0.00780237	165834958	128.166
0.00779564	165856805	128.277
0.0077851	165894729	128.451
0.00778175	165920044	128.506
0.00777214	165973721	128.665
0.00777136	165984405	128.678
0.00776342	166049294	128.809
0.00776268	166063648	128.821
0.00775635	166083697	128.927
0.00775614	166320309	128.93
0.00774842	166338354	129.059
0.00774345	166355762	129.141
0.00774103	166371358	129.182
0.00773107	166403024	129.348
0.00772231	167062324	129.495
0.00771134	167075292	129.679
0.00769724	167096521	129.917
0.00768989	167119416	130.041
0.00768579	167154621	130.11
0.00767903	167176728	130.225
0.00767443	167192169	130.303
0.00765233	167234711	130.679
0.00765153	167271340	130.693
0.00763459	167325352	130.983
0.00762769	167345435	131.101
0.00761618	167365622	131.299
0.00761505	167387038	131.319
0.00760898	167454465	131.424
0.00757808	167557450	131.96
0.00757506	167960522	132.012
0.00757112	168028714	132.081
0.00755515	168048743	132.36
0.00754802	168137433	132.485
0.00751516	168181074	133.064
0.00751298	168309828	133.103
0.00749726	168330296	133.382
0.00747812	168418651	133.724
0.00747457	168650380	133.787
0.00745486	173348999	134.141
0.00744444	173371600	134.328
0.00744426	173522966	134.332
0.00741401	173559891	134.88
0.00740917	173575652	134.968
0.00740126	173596122	135.112
0.00739852	173713245	135.162
0.00739167	173934336	135.287
0.00739107	173987462	135.298
0.00738943	174066189	135.328
0.00738437	174082540	135.421
0.00738419	174124159	135.424
0.0073773	174137991	135.551
0.00737604	174156179	135.574
0.00737214	174174939	135.646
0.00737179	174207400	135.652
0.00734027	174300903	136.235
0.00733993	174338858	136.241
0.0073394	174498300	136.251
0.00731886	174512144	136.633
0.0073005	174872121	136.977
0.00729837	174887274	137.017
0.00729721	174900318	137.039
0.00729314	174902565	137.115
0.00728029	174976222	137.357
0.00728002	175131691	137.362
0.00727532	175154836	137.451
0.00726488	175386829	137.648
0.00726153	175432142	137.712
0.00725299	175493091	137.874
0.00721258	176420872	138.647
0.00720733	176465695	138.748
0.00719897	176499102	138.909
0.00719692	176558932	138.948
0.00718002	176572638	139.275
0.00717976	176613817	139.281
0.00717642	176687769	139.345
0.0071719	176785874	139.433
0.00716977	176804452	139.474
0.00716074	176816390	139.65
0.00715419	176841501	139.778
0.00713761	176882683	140.103
0.00713162	176902698	140.221
0.00713132	176924759	140.227
0.00711859	176943198	140.477
0.0070927	176978765	140.99
0.0070893	176998043	141.058
0.00708667	177008783	141.11
0.00708395	177040063	141.164
0.00708259	177090043	141.191
0.00708018	177113562	141.239
0.00707044	177149275	141.434
0.00706997	177187239	141.443
0.00705549	177213071	141.734
0.00703527	177258134	142.141
0.00702676	177464784	142.313
0.00699289	177644698	143.002
0.00698743	177693590	143.114
0.0069848	178049232	143.168
0.00698195	178092139	143.226
0.00696394	178114221	143.597
0.00695468	178148060	143.788
0.00693156	178164351	144.268
0.00691157	178189066	144.685
0.0069109	178889373	144.699
0.00691001	179007603	144.718
0.00689371	179026320	145.06
0.00689348	179046474	145.065
0.00687142	179062376	145.53
0.00686065	179128067	145.759
0.00684208	179177858	146.154
0.00681408	179450466	146.755
0.00676282	179470512	147.867
0.00672512	179525798	148.696
0.00672437	179539556	148.713
0.00671488	179560034	148.923
0.00668155	179582516	149.666
0.00666462	179596650	150.046
0.00665326	179631868	150.302
0.00665055	179665231	150.364
0.00664373	180670377	150.518
0.0066172	180718553	151.121
0.006617	181165691	151.126
0.00661012	181179838	151.283
0.0065887	181405601	151.775
0.00647976	181533540	154.327
0.00640113	182073170	156.222
0.00640017	182134707	156.246
0.00633961	182204231	157.738
0.00629379	182265428	158.887
0.0062517	182342268	159.957
0.00608149	182400940	164.434
0.00604636	182411660	165.389
0.00597418	182447052	167.387
0.00589004	182463752	169.778
0.00588853	182488847	169.822
0.00587751	185832211	170.14
0.00581962	185850467	171.833
0.00579303	186120423	172.621
0.00571629	187159496	174.939
0.00568809	187310592	175.806
0.0056202	187368210	177.93
0.00546017	187445246	183.145
0.00545709	187474765	183.248
0.00521271	187490384	191.839
0.00517968	187720547	193.062
0.00516535	188617311	193.598
0.00506658	188973806	197.372

## Sheet: Fig 3
Figure 3: Estimated associations between nuclear power plants proximity and cancer mortality by age group and sex (2000–2018)
Age_Group	Sex	Estimate_CI
35_44	Female	0.22 (-0.19, 0.63)
45_54	Female	0.55 (0.22, 0.88)
55_64	Female	0.74 (0.45, 1.03)
65_74	Female	0.56 (0.27, 0.85)
75_84	Female	0.42 (0.18, 0.66)
85+	Female	0.48 (0.21, 0.75)
35_44	Male	0.13 (-0.36, 0.61)
45_54	Male	0.36 (-0.00, 0.73)
55_64	Male	0.61 (0.30, 0.91)
65_74	Male	0.70 (0.42, 0.99)
75_84	Male	0.57 (0.34, 0.81)
85+	Male	0.40 (0.14, 0.66)

## Sheet: Fig 4
Figure 4: Relative risk of cancer mortality by equivalent plant distance and cumulative population living under such risks
Sex	Age_Group	RR	RRLCI	RRUCI	equivelent_distance
Female	35_44	1.00282	0.997468	1.00819	76.6775
Female	45_54	1.00721	1.00285	1.01159	76.6775
Female	55_64	1.00975	1.00595	1.01356	76.6775
Female	65_74	1.00732	1.00357	1.01108	76.6775
Female	75_84	1.00551	1.00237	1.00866	76.6775
Female	85+	1.00629	1.00273	1.00985	76.6775
Male	35_44	1.00165	0.995304	1.00803	76.6775
Male	45_54	1.00475	0.999992	1.00954	76.6775
Male	55_64	1.00793	1.00397	1.01191	76.6775
Male	65_74	1.00923	1.00551	1.01298	76.6775
Male	75_84	1.00748	1.00438	1.0106	76.6775
Male	85+	1.00521	1.00185	1.00859	76.6775
Female	35_44	1.00227	0.997956	1.00661	95.0403
Female	45_54	1.00581	1.0023	1.00934	95.0403
Female	55_64	1.00786	1.0048	1.01092	95.0403
Female	65_74	1.0059	1.00288	1.00893	95.0403
Female	75_84	1.00444	1.00191	1.00698	95.0403
Female	85+	1.00507	1.0022	1.00794	95.0403
Male	35_44	1.00133	0.996209	1.00648	95.0403
Male	45_54	1.00383	0.999994	1.00769	95.0403
Male	55_64	1.0064	1.0032	1.0096	95.0403
Male	65_74	1.00744	1.00444	1.01046	95.0403
Male	75_84	1.00603	1.00353	1.00854	95.0403
Male	85+	1.0042	1.0015	1.00692	95.0403
Female	35_44	1.00171	0.998457	1.00498	125.889
Female	45_54	1.00439	1.00174	1.00704	125.889
Female	55_64	1.00593	1.00362	1.00824	125.889
Female	65_74	1.00445	1.00217	1.00674	125.889
Female	75_84	1.00335	1.00145	1.00526	125.889
Female	85+	1.00382	1.00166	1.00599	125.889
Male	35_44	1.001	0.997137	1.00489	125.889
Male	45_54	1.00289	0.999995	1.0058	125.889
Male	55_64	1.00483	1.00242	1.00724	125.889
Male	65_74	1.00561	1.00335	1.00788	125.889
Male	75_84	1.00455	1.00267	1.00644	125.889
Male	85+	1.00317	1.00113	1.00522	125.889
Female	35_44	1.00252	0.997732	1.00733	85.6302
Female	45_54	1.00645	1.00255	1.01037	85.6302
Female	55_64	1.00872	1.00533	1.01213	85.6302
Female	65_74	1.00655	1.0032	1.00992	85.6302
Female	75_84	1.00493	1.00213	1.00775	85.6302
Female	85+	1.00563	1.00245	1.00882	85.6302
Male	35_44	1.00148	0.995794	1.00719	85.6302
Male	45_54	1.00426	0.999993	1.00854	85.6302
Male	55_64	1.0071	1.00356	1.01066	85.6302
Male	65_74	1.00827	1.00493	1.01161	85.6302
Male	75_84	1.0067	1.00392	1.00948	85.6302
Male	85+	1.00467	1.00166	1.00768	85.6302
Female	35_44	1.00345	0.996904	1.01003	62.7106
Female	45_54	1.00882	1.00349	1.01419	62.7106
Female	55_64	1.01193	1.00728	1.0166	62.7106
Female	65_74	1.00896	1.00437	1.01357	62.7106
Female	75_84	1.00674	1.0029	1.0106	62.7106
Female	85+	1.00769	1.00334	1.01206	62.7106
Male	35_44	1.00202	0.994261	1.00983	62.7106
Male	45_54	1.00582	0.99999	1.01167	62.7106
Male	55_64	1.00971	1.00486	1.01458	62.7106
Male	65_74	1.0113	1.00674	1.01589	62.7106
Male	75_84	1.00916	1.00536	1.01297	62.7106
Male	85+	1.00638	1.00227	1.01051	62.7106
Female	35_44	1.00169	0.998475	1.00492	127.398
Female	45_54	1.00433	1.00172	1.00696	127.398
Female	55_64	1.00586	1.00358	1.00814	127.398
Female	65_74	1.0044	1.00215	1.00666	127.398
Female	75_84	1.00331	1.00143	1.0052	127.398
Female	85+	1.00378	1.00164	1.00592	127.398
Male	35_44	1.00099	0.997171	1.00483	127.398
Male	45_54	1.00286	0.999995	1.00573	127.398
Male	55_64	1.00477	1.00239	1.00715	127.398
Male	65_74	1.00555	1.00331	1.00779	127.398
Male	75_84	1.0045	1.00263	1.00636	127.398
Male	85+	1.00313	1.00112	1.00516	127.398
Female	35_44	1.0017	0.998473	1.00493	127.22
Female	45_54	1.00434	1.00172	1.00697	127.22
Female	55_64	1.00586	1.00358	1.00815	127.22
Female	65_74	1.00441	1.00215	1.00667	127.22
Female	75_84	1.00332	1.00143	1.00521	127.22
Female	85+	1.00378	1.00165	1.00593	127.22
Male	35_44	1.00099	0.997167	1.00483	127.22
Male	45_54	1.00286	0.999995	1.00574	127.22
Male	55_64	1.00477	1.00239	1.00716	127.22
Male	65_74	1.00556	1.00332	1.0078	127.22
Male	75_84	1.0045	1.00264	1.00637	127.22
Male	85+	1.00314	1.00112	1.00517	127.22
Female	35_44	1.00319	0.997131	1.00929	67.6801
Female	45_54	1.00817	1.00323	1.01314	67.6801
Female	55_64	1.01105	1.00675	1.01537	67.6801
Female	65_74	1.0083	1.00405	1.01257	67.6801
Female	75_84	1.00625	1.00269	1.00981	67.6801
Female	85+	1.00713	1.0031	1.01117	67.6801
Male	35_44	1.00187	0.994681	1.00911	67.6801
Male	45_54	1.00539	0.999991	1.01081	67.6801
Male	55_64	1.00899	1.0045	1.0135	67.6801
Male	65_74	1.01047	1.00624	1.01471	67.6801
Male	75_84	1.00848	1.00496	1.01201	67.6801
Male	85+	1.00591	1.0021	1.00973	67.6801
Female	35_44	1.00409	0.996325	1.01192	52.8071
Female	45_54	1.01049	1.00414	1.01687	52.8071
Female	55_64	1.01418	1.00865	1.01975	52.8071
Female	65_74	1.01065	1.00519	1.01613	52.8071
Female	75_84	1.00801	1.00345	1.01259	52.8071
Female	85+	1.00914	1.00397	1.01434	52.8071
Male	35_44	1.00239	0.993188	1.01169	52.8071
Male	45_54	1.00691	0.999988	1.01388	52.8071
Male	55_64	1.01154	1.00578	1.01734	52.8071
Male	65_74	1.01344	1.00801	1.0189	52.8071
Male	75_84	1.01088	1.00637	1.01542	52.8071
Male	85+	1.00758	1.00269	1.01249	52.8071
Female	35_44	1.00515	0.995385	1.015	42.027
Female	45_54	1.01319	1.00521	1.02124	42.027
Female	55_64	1.01786	1.01089	1.02487	42.027
Female	65_74	1.0134	1.00653	1.02031	42.027
Female	75_84	1.01008	1.00433	1.01585	42.027
Female	85+	1.0115	1.00499	1.01805	42.027
Male	35_44	1.00301	0.991448	1.01471	42.027
Male	45_54	1.00869	0.999986	1.01747	42.027
Male	55_64	1.01452	1.00726	1.02184	42.027
Male	65_74	1.01691	1.01007	1.0238	42.027
Male	75_84	1.01369	1.008	1.01942	42.027
Male	85+	1.00953	1.00339	1.01572	42.027
Female	35_44	1.00175	0.998428	1.00508	123.564
Female	45_54	1.00447	1.00177	1.00718	123.564
Female	55_64	1.00604	1.00369	1.00839	123.564
Female	65_74	1.00454	1.00222	1.00686	123.564
Female	75_84	1.00342	1.00147	1.00536	123.564
Female	85+	1.0039	1.0017	1.0061	123.564
Male	35_44	1.00102	0.997083	1.00498	123.564
Male	45_54	1.00295	0.999995	1.00591	123.564
Male	55_64	1.00492	1.00246	1.00737	123.564
Male	65_74	1.00572	1.00341	1.00803	123.564
Male	75_84	1.00464	1.00272	1.00656	123.564
Male	85+	1.00323	1.00115	1.00532	123.564
Female	35_44	1.00175	0.998424	1.00509	123.28
Female	45_54	1.00448	1.00177	1.00719	123.28
Female	55_64	1.00605	1.0037	1.00841	123.28
Female	65_74	1.00455	1.00222	1.00688	123.28
Female	75_84	1.00342	1.00148	1.00538	123.28
Female	85+	1.00391	1.0017	1.00612	123.28
Male	35_44	1.00102	0.997076	1.00499	123.28
Male	45_54	1.00295	0.999995	1.00592	123.28
Male	55_64	1.00493	1.00247	1.00739	123.28
Male	65_74	1.00573	1.00342	1.00805	123.28
Male	75_84	1.00465	1.00272	1.00658	123.28
Male	85+	1.00324	1.00115	1.00533	123.28
Female	35_44	1.00298	0.997322	1.00867	72.4962
Female	45_54	1.00763	1.00302	1.01226	72.4962
Female	55_64	1.01031	1.0063	1.01434	72.4962
Female	65_74	1.00774	1.00378	1.01173	72.4962
Female	75_84	1.00583	1.00251	1.00916	72.4962
Female	85+	1.00665	1.00289	1.01042	72.4962
Male	35_44	1.00174	0.995033	1.0085	72.4962
Male	45_54	1.00503	0.999992	1.01009	72.4962
Male	55_64	1.00839	1.0042	1.0126	72.4962
Male	65_74	1.00977	1.00583	1.01373	72.4962
Male	75_84	1.00792	1.00463	1.01121	72.4962
Male	85+	1.00552	1.00196	1.00908	72.4962
Female	35_44	1.00306	0.997253	1.00889	70.6699
Female	45_54	1.00783	1.00309	1.01258	70.6699
Female	55_64	1.01058	1.00646	1.01472	70.6699
Female	65_74	1.00795	1.00388	1.01203	70.6699
Female	75_84	1.00598	1.00258	1.0094	70.6699
Female	85+	1.00682	1.00297	1.01069	70.6699
Male	35_44	1.00179	0.994905	1.00872	70.6699
Male	45_54	1.00516	0.999991	1.01035	70.6699
Male	55_64	1.00861	1.00431	1.01293	70.6699
Male	65_74	1.01002	1.00598	1.01409	70.6699
Male	75_84	1.00812	1.00475	1.0115	70.6699
Male	85+	1.00566	1.00201	1.00932	70.6699
Female	35_44	1.00624	0.994409	1.01821	34.6777
Female	45_54	1.01601	1.00632	1.0258	34.6777
Female	55_64	1.02168	1.01321	1.03022	34.6777
Female	65_74	1.01626	1.00792	1.02467	34.6777
Female	75_84	1.01222	1.00526	1.01924	34.6777
Female	85+	1.01395	1.00605	1.02192	34.6777
Male	35_44	1.00365	0.989645	1.01785	34.6777
Male	45_54	1.01054	0.999982	1.02121	34.6777
Male	55_64	1.01763	1.00881	1.02652	34.6777
Male	65_74	1.02053	1.01222	1.02892	34.6777
Male	75_84	1.01662	1.00971	1.02358	34.6777
Male	85+	1.01157	1.0041	1.01908	34.6777
Female	35_44	1.01098	0.990201	1.0322	19.7435
Female	45_54	1.0283	1.01112	1.04576	19.7435
Female	55_64	1.03839	1.02331	1.05369	19.7435
Female	65_74	1.02873	1.01395	1.04374	19.7435
Female	75_84	1.02157	1.00925	1.03404	19.7435
Female	85+	1.02464	1.01066	1.03881	19.7435
Male	35_44	1.00642	0.981884	1.03156	19.7435
Male	45_54	1.01859	0.999969	1.03755	19.7435
Male	55_64	1.03117	1.01552	1.04705	19.7435
Male	65_74	1.03635	1.02156	1.05134	19.7435
Male	75_84	1.02937	1.01712	1.04178	19.7435
Male	85+	1.0204	1.00722	1.03376	19.7435
Female	35_44	1.00586	0.994745	1.0171	36.9006
Female	45_54	1.01504	1.00593	1.02423	36.9006
Female	55_64	1.02036	1.01241	1.02838	36.9006
Female	65_74	1.01527	1.00744	1.02317	36.9006
Female	75_84	1.01148	1.00494	1.01807	36.9006
Female	85+	1.01311	1.00569	1.02058	36.9006
Male	35_44	1.00343	0.990266	1.01677	36.9006
Male	45_54	1.0099	0.999984	1.01992	36.9006
Male	55_64	1.01656	1.00828	1.02491	36.9006
Male	65_74	1.01929	1.01148	1.02715	36.9006
Male	75_84	1.01561	1.00912	1.02214	36.9006
Male	85+	1.01086	1.00386	1.01792	36.9006
Female	35_44	1.00167	0.9985	1.00484	129.495
Female	45_54	1.00426	1.00169	1.00685	129.495
Female	55_64	1.00576	1.00352	1.00801	129.495
Female	65_74	1.00433	1.00211	1.00655	129.495
Female	75_84	1.00326	1.0014	1.00512	129.495
Female	85+	1.00372	1.00162	1.00582	129.495
Male	35_44	1.00098	0.997216	1.00475	129.495
Male	45_54	1.00281	0.999995	1.00564	129.495
Male	55_64	1.00469	1.00235	1.00703	129.495
Male	65_74	1.00546	1.00326	1.00766	129.495
Male	75_84	1.00442	1.00259	1.00626	129.495
Male	85+	1.00308	1.0011	1.00507	129.495
Female	35_44	1.00158	0.998578	1.00459	136.633
Female	45_54	1.00404	1.0016	1.00649	136.633
Female	55_64	1.00546	1.00334	1.00759	136.633
Female	65_74	1.0041	1.002	1.0062	136.633
Female	75_84	1.00309	1.00133	1.00485	136.633
Female	85+	1.00352	1.00153	1.00552	136.633
Male	35_44	1.00092	0.997362	1.0045	136.633
Male	45_54	1.00266	0.999996	1.00534	136.633
Male	55_64	1.00444	1.00223	1.00667	136.633
Male	65_74	1.00517	1.00309	1.00726	136.633
Male	75_84	1.00419	1.00246	1.00593	136.633
Male	85+	1.00292	1.00104	1.00481	136.633
Female	35_44	1.00404	0.996377	1.01175	53.5592
Female	45_54	1.01034	1.00408	1.01663	53.5592
Female	55_64	1.01398	1.00853	1.01947	53.5592
Female	65_74	1.0105	1.00512	1.01591	53.5592
Female	75_84	1.0079	1.0034	1.01242	53.5592
Female	85+	1.00901	1.00392	1.01413	53.5592
Male	35_44	1.00236	0.993283	1.01152	53.5592
Male	45_54	1.00681	0.999989	1.01368	53.5592
Male	55_64	1.01138	1.00569	1.01709	53.5592
Male	65_74	1.01325	1.0079	1.01863	53.5592
Male	75_84	1.01073	1.00628	1.0152	53.5592
Male	85+	1.00747	1.00266	1.01231	53.5592
Female	35_44	1.00806	0.992789	1.02357	26.8642
Female	45_54	1.02072	1.00816	1.03343	26.8642
Female	55_64	1.02807	1.01708	1.03918	26.8642
Female	65_74	1.02104	1.01023	1.03196	26.8642
Female	75_84	1.01581	1.00679	1.02491	26.8642
Female	85+	1.01805	1.00782	1.02838	26.8642
Male	35_44	1.00471	0.986654	1.0231	26.8642
Male	45_54	1.01363	0.999977	1.02746	26.8642
Male	55_64	1.02281	1.01138	1.03437	26.8642
Male	65_74	1.02658	1.0158	1.03748	26.8642
Male	75_84	1.02151	1.01255	1.03054	26.8642
Male	85+	1.01495	1.0053	1.0247	26.8642
Female	35_44	1.01261	0.988771	1.03702	17.2164
Female	45_54	1.03252	1.01276	1.05265	17.2164
Female	55_64	1.04415	1.02678	1.06181	17.2164
Female	65_74	1.03302	1.01601	1.05032	17.2164
Female	75_84	1.02478	1.01061	1.03914	17.2164
Female	85+	1.0283	1.01223	1.04463	17.2164
Male	35_44	1.00736	0.979252	1.03628	17.2164
Male	45_54	1.02134	0.999965	1.04318	17.2164
Male	55_64	1.03582	1.01782	1.05414	17.2164
Male	65_74	1.04179	1.02477	1.0591	17.2164
Male	75_84	1.03376	1.01965	1.04806	17.2164
Male	85+	1.02343	1.00828	1.03881	17.2164
Female	35_44	1.00154	0.998617	1.00446	140.477
Female	45_54	1.00393	1.00156	1.00631	140.477
Female	55_64	1.00531	1.00324	1.00738	140.477
Female	65_74	1.00399	1.00195	1.00603	140.477
Female	75_84	1.003	1.00129	1.00472	140.477
Female	85+	1.00343	1.00149	1.00537	140.477
Male	35_44	1.0009	0.997434	1.00438	140.477
Male	45_54	1.00259	0.999996	1.00519	140.477
Male	55_64	1.00432	1.00217	1.00648	140.477
Male	65_74	1.00503	1.003	1.00706	140.477
Male	75_84	1.00408	1.00239	1.00577	140.477
Male	85+	1.00284	1.00101	1.00468	140.477
Female	35_44	1.00565	0.994937	1.01647	38.3009
Female	45_54	1.01449	1.00572	1.02333	38.3009
Female	55_64	1.01961	1.01195	1.02733	38.3009
Female	65_74	1.01471	1.00716	1.02231	38.3009
Female	75_84	1.01106	1.00476	1.01741	38.3009
Female	85+	1.01262	1.00548	1.01982	38.3009
Male	35_44	1.0033	0.99062	1.01615	38.3009
Male	45_54	1.00954	0.999984	1.01918	38.3009
Male	55_64	1.01595	1.00797	1.02399	38.3009
Male	65_74	1.01857	1.01106	1.02614	38.3009
Male	75_84	1.01504	1.00879	1.02132	38.3009
Male	85+	1.01047	1.00371	1.01726	38.3009
Female	35_44	1.00228	0.997947	1.00664	94.598
Female	45_54	1.00584	1.00231	1.00938	94.598
Female	55_64	1.00789	1.00482	1.01097	94.598
Female	65_74	1.00593	1.00289	1.00897	94.598
Female	75_84	1.00446	1.00192	1.00701	94.598
Female	85+	1.00509	1.00221	1.00798	94.598
Male	35_44	1.00134	0.996192	1.00651	94.598
Male	45_54	1.00385	0.999994	1.00772	94.598
Male	55_64	1.00643	1.00322	1.00964	94.598
Male	65_74	1.00748	1.00446	1.0105	94.598
Male	75_84	1.00606	1.00355	1.00858	94.598
Male	85+	1.00422	1.0015	1.00695	94.598
Female	35_44	1.00407	0.996346	1.01185	53.1077
Female	45_54	1.01043	1.00412	1.01677	53.1077
Female	55_64	1.0141	1.0086	1.01963	53.1077
Female	65_74	1.01059	1.00516	1.01604	53.1077
Female	75_84	1.00797	1.00343	1.01252	53.1077
Female	85+	1.00909	1.00395	1.01426	53.1077
Male	35_44	1.00238	0.993226	1.01162	53.1077
Male	45_54	1.00687	0.999989	1.0138	53.1077
Male	55_64	1.01148	1.00574	1.01724	53.1077
Male	65_74	1.01336	1.00796	1.01879	53.1077
Male	75_84	1.01082	1.00633	1.01533	53.1077
Male	85+	1.00754	1.00268	1.01242	53.1077
Female	35_44	1.00142	0.99872	1.00413	151.775
Female	45_54	1.00364	1.00144	1.00584	151.775
Female	55_64	1.00491	1.003	1.00683	151.775
Female	65_74	1.00369	1.0018	1.00558	151.775
Female	75_84	1.00278	1.0012	1.00436	151.775
Female	85+	1.00317	1.00138	1.00497	151.775
Male	35_44	1.00083	0.997625	1.00405	151.775
Male	45_54	1.0024	0.999996	1.00481	151.775
Male	55_64	1.004	1.00201	1.006	151.775
Male	65_74	1.00465	1.00278	1.00653	151.775
Male	75_84	1.00377	1.00221	1.00534	151.775
Male	85+	1.00263	1.00094	1.00433	151.775
Female	35_44	1.00584	0.994762	1.01705	37.0187
Female	45_54	1.01499	1.00592	1.02415	37.0187
Female	55_64	1.0203	1.01237	1.02829	37.0187
Female	65_74	1.01522	1.00741	1.02309	37.0187
Female	75_84	1.01145	1.00492	1.01801	37.0187
Female	85+	1.01307	1.00567	1.02052	37.0187
Male	35_44	1.00342	0.990297	1.01671	37.0187
Male	45_54	1.00987	0.999984	1.01986	37.0187
Male	55_64	1.0165	1.00825	1.02483	37.0187
Male	65_74	1.01922	1.01144	1.02706	37.0187
Male	75_84	1.01556	1.00909	1.02207	37.0187
Male	85+	1.01083	1.00384	1.01786	37.0187
Female	35_44	1.00212	0.998089	1.00618	101.652
Female	45_54	1.00543	1.00215	1.00873	101.652
Female	55_64	1.00734	1.00449	1.01021	101.652
Female	65_74	1.00552	1.00269	1.00835	101.652
Female	75_84	1.00415	1.00179	1.00652	101.652
Female	85+	1.00474	1.00206	1.00742	101.652
Male	35_44	1.00124	0.996455	1.00605	101.652
Male	45_54	1.00358	0.999994	1.00719	101.652
Male	55_64	1.00598	1.003	1.00897	101.652
Male	65_74	1.00696	1.00415	1.00977	101.652
Male	75_84	1.00564	1.0033	1.00798	101.652
Male	85+	1.00393	1.0014	1.00647	101.652
Female	35_44	1.00182	0.998363	1.00529	118.653
Female	45_54	1.00465	1.00184	1.00747	118.653
Female	55_64	1.00629	1.00384	1.00874	118.653
Female	65_74	1.00472	1.00231	1.00715	118.653
Female	75_84	1.00356	1.00153	1.00559	118.653
Female	85+	1.00406	1.00177	1.00636	118.653
Male	35_44	1.00106	0.996963	1.00518	118.653
Male	45_54	1.00307	0.999995	1.00615	118.653
Male	55_64	1.00512	1.00257	1.00768	118.653
Male	65_74	1.00596	1.00356	1.00837	118.653
Male	75_84	1.00483	1.00283	1.00683	118.653
Male	85+	1.00337	1.0012	1.00554	118.653
Female	35_44	1.00163	0.998534	1.00473	132.485
Female	45_54	1.00417	1.00165	1.00669	132.485
Female	55_64	1.00563	1.00344	1.00782	132.485
Female	65_74	1.00423	1.00207	1.0064	132.485
Female	75_84	1.00319	1.00137	1.005	132.485
Female	85+	1.00363	1.00158	1.00569	132.485
Male	35_44	1.00095	0.997279	1.00464	132.485
Male	45_54	1.00275	0.999995	1.00551	132.485
Male	55_64	1.00458	1.0023	1.00688	132.485
Male	65_74	1.00533	1.00318	1.00749	132.485
Male	75_84	1.00432	1.00253	1.00612	132.485
Male	85+	1.00301	1.00107	1.00496	132.485
Female	35_44	1.00213	0.998087	1.00618	101.513
Female	45_54	1.00544	1.00215	1.00874	101.513
Female	55_64	1.00735	1.00449	1.01022	101.513
Female	65_74	1.00552	1.0027	1.00836	101.513
Female	75_84	1.00416	1.00179	1.00653	101.513
Female	85+	1.00474	1.00206	1.00743	101.513
Male	35_44	1.00124	0.996451	1.00606	101.513
Male	45_54	1.00359	0.999994	1.0072	101.513
Male	55_64	1.00599	1.003	1.00898	101.513
Male	65_74	1.00697	1.00416	1.00979	101.513
Male	75_84	1.00565	1.00331	1.00799	101.513
Male	85+	1.00394	1.0014	1.00648	101.513
Female	35_44	1.00327	0.997058	1.00953	65.9882
Female	45_54	1.00838	1.00331	1.01348	65.9882
Female	55_64	1.01134	1.00692	1.01577	65.9882
Female	65_74	1.00851	1.00415	1.01289	65.9882
Female	75_84	1.00641	1.00276	1.01007	65.9882
Female	85+	1.00731	1.00318	1.01146	65.9882
Male	35_44	1.00192	0.994545	1.00934	65.9882
Male	45_54	1.00553	0.999991	1.01109	65.9882
Male	55_64	1.00923	1.00462	1.01385	65.9882
Male	65_74	1.01074	1.0064	1.01509	65.9882
Male	75_84	1.0087	1.00509	1.01232	65.9882
Male	85+	1.00606	1.00215	1.00998	65.9882
Female	35_44	1.00146	0.998686	1.00424	147.867
Female	45_54	1.00373	1.00148	1.00599	147.867
Female	55_64	1.00504	1.00308	1.00701	147.867
Female	65_74	1.00379	1.00185	1.00573	147.867
Female	75_84	1.00285	1.00123	1.00448	147.867
Female	85+	1.00325	1.00142	1.0051	147.867
Male	35_44	1.00085	0.997562	1.00416	147.867
Male	45_54	1.00246	0.999996	1.00493	147.867
Male	55_64	1.00411	1.00206	1.00616	147.867
Male	65_74	1.00478	1.00285	1.00671	147.867
Male	75_84	1.00387	1.00227	1.00548	147.867
Male	85+	1.0027	1.00096	1.00444	147.867
Female	35_44	1.00159	0.998565	1.00463	135.424
Female	45_54	1.00408	1.00161	1.00654	135.424
Female	55_64	1.00551	1.00337	1.00765	135.424
Female	65_74	1.00414	1.00202	1.00626	135.424
Female	75_84	1.00312	1.00134	1.00489	135.424
Female	85+	1.00355	1.00155	1.00557	135.424
Male	35_44	1.00093	0.997338	1.00454	135.424
Male	45_54	1.00269	0.999996	1.00539	135.424
Male	55_64	1.00448	1.00225	1.00673	135.424
Male	65_74	1.00522	1.00312	1.00733	135.424
Male	75_84	1.00423	1.00248	1.00599	135.424
Male	85+	1.00295	1.00105	1.00485	135.424
Female	35_44	1.00147	0.998676	1.00427	146.755
Female	45_54	1.00376	1.00149	1.00604	146.755
Female	55_64	1.00508	1.00311	1.00706	146.755
Female	65_74	1.00382	1.00186	1.00578	146.755
Female	75_84	1.00288	1.00124	1.00451	146.755
Female	85+	1.00328	1.00143	1.00514	146.755
Male	35_44	1.00086	0.997543	1.00419	146.755
Male	45_54	1.00248	0.999996	1.00497	146.755
Male	55_64	1.00414	1.00207	1.00621	146.755
Male	65_74	1.00481	1.00287	1.00676	146.755
Male	75_84	1.0039	1.00229	1.00552	146.755
Male	85+	1.00272	1.00097	1.00448	146.755
Female	35_44	1.00193	0.99826	1.00562	111.67
Female	45_54	1.00495	1.00196	1.00794	111.67
Female	55_64	1.00668	1.00408	1.00929	111.67
Female	65_74	1.00502	1.00245	1.0076	111.67
Female	75_84	1.00378	1.00163	1.00594	111.67
Female	85+	1.00431	1.00188	1.00675	111.67
Male	35_44	1.00113	0.996773	1.00551	111.67
Male	45_54	1.00326	0.999995	1.00654	111.67
Male	55_64	1.00544	1.00273	1.00816	111.67
Male	65_74	1.00633	1.00378	1.00889	111.67
Male	75_84	1.00513	1.003	1.00726	111.67
Male	85+	1.00358	1.00127	1.00589	111.67
Female	35_44	1.00183	0.99835	1.00533	117.742
Female	45_54	1.00469	1.00186	1.00753	117.742
Female	55_64	1.00634	1.00387	1.00881	117.742
Female	65_74	1.00476	1.00232	1.0072	117.742
Female	75_84	1.00359	1.00155	1.00563	117.742
Female	85+	1.00409	1.00178	1.00641	117.742
Male	35_44	1.00107	0.996939	1.00522	117.742
Male	45_54	1.00309	0.999995	1.0062	117.742
Male	55_64	1.00516	1.00259	1.00774	117.742
Male	65_74	1.006	1.00358	1.00843	117.742
Male	75_84	1.00487	1.00285	1.00689	117.742
Male	85+	1.00339	1.00121	1.00558	117.742
Female	35_44	1.00154	0.998614	1.00447	140.227
Female	45_54	1.00394	1.00156	1.00632	140.227
Female	55_64	1.00532	1.00325	1.00739	140.227
Female	65_74	1.004	1.00195	1.00605	140.227
Female	75_84	1.00301	1.0013	1.00472	140.227
Female	85+	1.00343	1.00149	1.00538	140.227
Male	35_44	1.0009	0.997429	1.00438	140.227
Male	45_54	1.0026	0.999996	1.0052	140.227
Male	55_64	1.00433	1.00217	1.00649	140.227
Male	65_74	1.00504	1.00301	1.00707	140.227
Male	75_84	1.00408	1.00239	1.00578	140.227
Male	85+	1.00285	1.00101	1.00469	140.227
Female	35_44	1.00192	0.998271	1.00559	112.362
Female	45_54	1.00491	1.00195	1.00789	112.362
Female	55_64	1.00664	1.00406	1.00923	112.362
Female	65_74	1.00499	1.00244	1.00755	112.362
Female	75_84	1.00376	1.00162	1.0059	112.362
Female	85+	1.00429	1.00186	1.00671	112.362
Male	35_44	1.00112	0.996793	1.00548	112.362
Male	45_54	1.00324	0.999995	1.0065	112.362
Male	55_64	1.00541	1.00271	1.00811	112.362
Male	65_74	1.00629	1.00376	1.00884	112.362
Male	75_84	1.0051	1.00299	1.00722	112.362
Male	85+	1.00356	1.00126	1.00585	112.362
Female	35_44	1.00443	0.996019	1.01292	48.7446
Female	45_54	1.01137	1.00449	1.01829	48.7446
Female	55_64	1.01538	1.00938	1.02141	48.7446
Female	65_74	1.01154	1.00563	1.01749	48.7446
Female	75_84	1.00868	1.00374	1.01365	48.7446
Female	85+	1.00991	1.0043	1.01554	48.7446
Male	35_44	1.00259	0.992622	1.01267	48.7446
Male	45_54	1.00749	0.999988	1.01504	48.7446
Male	55_64	1.01251	1.00626	1.0188	48.7446
Male	65_74	1.01457	1.00868	1.02049	48.7446
Male	75_84	1.0118	1.0069	1.01672	48.7446
Male	85+	1.00821	1.00292	1.01354	48.7446
Female	35_44	1.00224	0.997985	1.00651	96.3762
Female	45_54	1.00573	1.00227	1.00921	96.3762
Female	55_64	1.00775	1.00473	1.01077	96.3762
Female	65_74	1.00582	1.00284	1.00881	96.3762
Female	75_84	1.00438	1.00189	1.00688	96.3762
Female	85+	1.005	1.00217	1.00783	96.3762
Male	35_44	1.00131	0.996262	1.00639	96.3762
Male	45_54	1.00378	0.999994	1.00758	96.3762
Male	55_64	1.00631	1.00316	1.00946	96.3762
Male	65_74	1.00734	1.00438	1.01031	96.3762
Male	75_84	1.00595	1.00348	1.00842	96.3762
Male	85+	1.00415	1.00147	1.00682	96.3762
Female	35_44	1.00257	0.997689	1.00748	84.0229
Female	45_54	1.00658	1.0026	1.01057	84.0229
Female	55_64	1.00889	1.00543	1.01236	84.0229
Female	65_74	1.00668	1.00326	1.01011	84.0229
Female	75_84	1.00503	1.00217	1.0079	84.0229
Female	85+	1.00574	1.00249	1.00899	84.0229
Male	35_44	1.0015	0.995713	1.00733	84.0229
Male	45_54	1.00434	0.999993	1.0087	84.0229
Male	55_64	1.00724	1.00363	1.01086	84.0229
Male	65_74	1.00842	1.00503	1.01183	84.0229
Male	75_84	1.00683	1.004	1.00966	84.0229
Male	85+	1.00476	1.00169	1.00783	84.0229
Female	35_44	1.0034	0.996942	1.00991	63.4903
Female	45_54	1.00871	1.00344	1.01401	63.4903
Female	55_64	1.01178	1.00719	1.0164	63.4903
Female	65_74	1.00885	1.00432	1.0134	63.4903
Female	75_84	1.00666	1.00287	1.01046	63.4903
Female	85+	1.0076	1.0033	1.01191	63.4903
Male	35_44	1.00199	0.994331	1.00971	63.4903
Male	45_54	1.00574	0.99999	1.01153	63.4903
Male	55_64	1.00959	1.0048	1.0144	63.4903
Male	65_74	1.01116	1.00666	1.01569	63.4903
Male	75_84	1.00904	1.00529	1.01281	63.4903
Male	85+	1.0063	1.00224	1.01038	63.4903
Female	35_44	1.00263	0.997632	1.00766	82.0225
Female	45_54	1.00674	1.00267	1.01083	82.0225
Female	55_64	1.00911	1.00556	1.01267	82.0225
Female	65_74	1.00684	1.00334	1.01036	82.0225
Female	75_84	1.00515	1.00222	1.00809	82.0225
Female	85+	1.00588	1.00255	1.00921	82.0225
Male	35_44	1.00154	0.995609	1.00751	82.0225
Male	45_54	1.00444	0.999993	1.00891	82.0225
Male	55_64	1.00742	1.00371	1.01113	82.0225
Male	65_74	1.00863	1.00515	1.01212	82.0225
Male	75_84	1.00699	1.00409	1.0099	82.0225
Male	85+	1.00487	1.00173	1.00802	82.0225
Female	35_44	1.00159	0.998567	1.00463	135.574
Female	45_54	1.00407	1.00161	1.00654	135.574
Female	55_64	1.0055	1.00336	1.00765	135.574
Female	65_74	1.00413	1.00202	1.00625	135.574
Female	75_84	1.00311	1.00134	1.00489	135.574
Female	85+	1.00355	1.00154	1.00556	135.574
Male	35_44	1.00093	0.997341	1.00454	135.574
Male	45_54	1.00269	0.999996	1.00538	135.574
Male	55_64	1.00448	1.00225	1.00672	135.574
Male	65_74	1.00521	1.00311	1.00732	135.574
Male	75_84	1.00423	1.00247	1.00598	135.574
Male	85+	1.00295	1.00105	1.00485	135.574
Female	35_44	1.0019	0.998289	1.00553	113.562
Female	45_54	1.00486	1.00192	1.00781	113.562
Female	55_64	1.00657	1.00401	1.00913	113.562
Female	65_74	1.00494	1.00241	1.00747	113.562
Female	75_84	1.00372	1.0016	1.00584	113.562
Female	85+	1.00424	1.00184	1.00664	113.562
Male	35_44	1.00111	0.996827	1.00542	113.562
Male	45_54	1.00321	0.999995	1.00643	113.562
Male	55_64	1.00535	1.00268	1.00803	113.562
Male	65_74	1.00623	1.00372	1.00874	113.562
Male	75_84	1.00505	1.00295	1.00714	113.562
Male	85+	1.00352	1.00125	1.00579	113.562
Female	35_44	1.00613	0.994503	1.0179	35.2739
Female	45_54	1.01574	1.00621	1.02536	35.2739
Female	55_64	1.02131	1.01298	1.0297	35.2739
Female	65_74	1.01598	1.00778	1.02425	35.2739
Female	75_84	1.01202	1.00517	1.01891	35.2739
Female	85+	1.01372	1.00595	1.02154	35.2739
Male	35_44	1.00359	0.989819	1.01755	35.2739
Male	45_54	1.01036	0.999983	1.02085	35.2739
Male	55_64	1.01733	1.00866	1.02607	35.2739
Male	65_74	1.02018	1.01201	1.02842	35.2739
Male	75_84	1.01634	1.00954	1.02317	35.2739
Male	85+	1.01137	1.00403	1.01876	35.2739
Female	35_44	1.0048	0.995688	1.014	44.9965
Female	45_54	1.01232	1.00486	1.01983	44.9965
Female	55_64	1.01667	1.01016	1.02321	44.9965
Female	65_74	1.01251	1.0061	1.01896	44.9965
Female	75_84	1.00941	1.00405	1.0148	44.9965
Female	85+	1.01074	1.00466	1.01685	44.9965
Male	35_44	1.00281	0.99201	1.01373	44.9965
Male	45_54	1.00811	0.999986	1.01631	44.9965
Male	55_64	1.01356	1.00678	1.02038	44.9965
Male	65_74	1.01579	1.00941	1.02221	44.9965
Male	75_84	1.01278	1.00747	1.01812	44.9965
Male	85+	1.0089	1.00316	1.01467	44.9965
Female	35_44	1.00157	0.998586	1.00457	137.357
Female	45_54	1.00402	1.00159	1.00645	137.357
Female	55_64	1.00543	1.00332	1.00755	137.357
Female	65_74	1.00408	1.00199	1.00617	137.357
Female	75_84	1.00307	1.00132	1.00482	137.357
Female	85+	1.0035	1.00152	1.00549	137.357
Male	35_44	1.00092	0.997376	1.00448	137.357
Male	45_54	1.00265	0.999996	1.00531	137.357
Male	55_64	1.00442	1.00222	1.00663	137.357
Male	65_74	1.00514	1.00307	1.00722	137.357
Male	75_84	1.00417	1.00244	1.0059	137.357
Male	85+	1.00291	1.00103	1.00478	137.357
Female	35_44	1.00241	0.99783	1.00702	89.4963
Female	45_54	1.00617	1.00244	1.00992	89.4963
Female	55_64	1.00835	1.0051	1.0116	89.4963
Female	65_74	1.00627	1.00306	1.00949	89.4963
Female	75_84	1.00472	1.00203	1.00741	89.4963
Female	85+	1.00538	1.00234	1.00844	89.4963
Male	35_44	1.00141	0.995975	1.00688	89.4963
Male	45_54	1.00407	0.999993	1.00817	89.4963
Male	55_64	1.00679	1.0034	1.0102	89.4963
Male	65_74	1.00791	1.00472	1.01111	89.4963
Male	75_84	1.00641	1.00375	1.00907	89.4963
Male	85+	1.00447	1.00159	1.00735	89.4963
Female	35_44	1.00184	0.998346	1.00534	117.47
Female	45_54	1.0047	1.00186	1.00755	117.47
Female	55_64	1.00635	1.00388	1.00883	117.47
Female	65_74	1.00477	1.00233	1.00722	117.47
Female	75_84	1.00359	1.00155	1.00564	117.47
Female	85+	1.0041	1.00178	1.00642	117.47
Male	35_44	1.00108	0.996932	1.00524	117.47
Male	45_54	1.0031	0.999995	1.00622	117.47
Male	55_64	1.00517	1.00259	1.00776	117.47
Male	65_74	1.00602	1.00359	1.00845	117.47
Male	75_84	1.00488	1.00286	1.0069	117.47
Male	85+	1.0034	1.00121	1.0056	117.47
Female	35_44	1.00167	0.998493	1.00487	128.927
Female	45_54	1.00428	1.00169	1.00688	128.927
Female	55_64	1.00579	1.00354	1.00804	128.927
Female	65_74	1.00435	1.00212	1.00658	128.927
Female	75_84	1.00327	1.00141	1.00514	128.927
Female	85+	1.00373	1.00162	1.00585	128.927
Male	35_44	1.00098	0.997204	1.00477	128.927
Male	45_54	1.00282	0.999995	1.00566	128.927
Male	55_64	1.00471	1.00236	1.00707	128.927
Male	65_74	1.00548	1.00327	1.0077	128.927
Male	75_84	1.00444	1.0026	1.00629	128.927
Male	85+	1.0031	1.0011	1.0051	128.927
Female	35_44	1.00914	0.99183	1.02676	23.7005
Female	45_54	1.02352	1.00926	1.03798	23.7005
Female	55_64	1.03188	1.01938	1.04453	23.7005
Female	65_74	1.02388	1.0116	1.0363	23.7005
Female	75_84	1.01794	1.0077	1.02828	23.7005
Female	85+	1.02048	1.00887	1.03223	23.7005
Male	35_44	1.00534	0.984886	1.02622	23.7005
Male	45_54	1.01546	0.999974	1.03119	23.7005
Male	55_64	1.0259	1.01291	1.03905	23.7005
Male	65_74	1.03019	1.01793	1.04259	23.7005
Male	75_84	1.02441	1.01424	1.03469	23.7005
Male	85+	1.01697	1.00601	1.02804	23.7005
Female	35_44	1.00209	0.998121	1.00607	103.387
Female	45_54	1.00534	1.00211	1.00858	103.387
Female	55_64	1.00722	1.00441	1.01004	103.387
Female	65_74	1.00542	1.00265	1.00821	103.387
Female	75_84	1.00408	1.00176	1.00641	103.387
Female	85+	1.00466	1.00203	1.0073	103.387
Male	35_44	1.00122	0.996515	1.00595	103.387
Male	45_54	1.00352	0.999994	1.00706	103.387
Male	55_64	1.00588	1.00295	1.00882	103.387
Male	65_74	1.00684	1.00408	1.00961	103.387
Male	75_84	1.00554	1.00325	1.00785	103.387
Male	85+	1.00386	1.00137	1.00636	103.387
Female	35_44	1.00241	0.997836	1.007	89.7278
Female	45_54	1.00616	1.00244	1.00989	89.7278
Female	55_64	1.00832	1.00508	1.01157	89.7278
Female	65_74	1.00625	1.00305	1.00946	89.7278
Female	75_84	1.00471	1.00203	1.00739	89.7278
Female	85+	1.00537	1.00234	1.00841	89.7278
Male	35_44	1.00141	0.995985	1.00686	89.7278
Male	45_54	1.00406	0.999993	1.00814	89.7278
Male	55_64	1.00678	1.0034	1.01017	89.7278
Male	65_74	1.00789	1.00471	1.01108	89.7278
Male	75_84	1.00639	1.00374	1.00905	89.7278
Male	85+	1.00445	1.00158	1.00733	89.7278
Female	35_44	1.00227	0.997959	1.0066	95.1673
Female	45_54	1.00581	1.0023	1.00933	95.1673
Female	55_64	1.00785	1.00479	1.01091	95.1673
Female	65_74	1.00589	1.00288	1.00892	95.1673
Female	75_84	1.00444	1.00191	1.00697	95.1673
Female	85+	1.00506	1.0022	1.00793	95.1673
Male	35_44	1.00133	0.996214	1.00647	95.1673
Male	45_54	1.00383	0.999994	1.00768	95.1673
Male	55_64	1.00639	1.0032	1.00958	95.1673
Male	65_74	1.00743	1.00444	1.01044	95.1673
Male	75_84	1.00602	1.00353	1.00853	95.1673
Male	85+	1.0042	1.00149	1.00691	95.1673
Female	35_44	1.00188	0.998311	1.00545	115.046
Female	45_54	1.0048	1.0019	1.00771	115.046
Female	55_64	1.00649	1.00396	1.00902	115.046
Female	65_74	1.00487	1.00238	1.00737	115.046
Female	75_84	1.00367	1.00158	1.00576	115.046
Female	85+	1.00419	1.00182	1.00656	115.046
Male	35_44	1.0011	0.996867	1.00535	115.046
Male	45_54	1.00317	0.999995	1.00635	115.046
Male	55_64	1.00528	1.00265	1.00792	115.046
Male	65_74	1.00615	1.00367	1.00863	115.046
Male	75_84	1.00498	1.00292	1.00705	115.046
Male	85+	1.00347	1.00124	1.00571	115.046
Female	35_44	1.00301	0.997294	1.00876	71.7407
Female	45_54	1.00771	1.00305	1.01239	71.7407
Female	55_64	1.01042	1.00636	1.0145	71.7407
Female	65_74	1.00783	1.00382	1.01185	71.7407
Female	75_84	1.00589	1.00254	1.00926	71.7407
Female	85+	1.00672	1.00292	1.01053	71.7407
Male	35_44	1.00176	0.994981	1.00859	71.7407
Male	45_54	1.00508	0.999992	1.0102	71.7407
Male	55_64	1.00848	1.00425	1.01273	71.7407
Male	65_74	1.00987	1.00589	1.01387	71.7407
Male	75_84	1.008	1.00468	1.01133	71.7407
Male	85+	1.00557	1.00198	1.00918	71.7407
Female	35_44	1.00187	0.99832	1.00543	115.618
Female	45_54	1.00478	1.00189	1.00767	115.618
Female	55_64	1.00645	1.00394	1.00897	115.618
Female	65_74	1.00485	1.00237	1.00734	115.618
Female	75_84	1.00365	1.00157	1.00573	115.618
Female	85+	1.00416	1.00181	1.00652	115.618
Male	35_44	1.00109	0.996883	1.00532	115.618
Male	45_54	1.00315	0.999995	1.00632	115.618
Male	55_64	1.00525	1.00263	1.00788	115.618
Male	65_74	1.00612	1.00365	1.00859	115.618
Male	75_84	1.00496	1.0029	1.00701	115.618
Male	85+	1.00345	1.00123	1.00569	115.618
Female	35_44	1.0016	0.998564	1.00463	135.328
Female	45_54	1.00408	1.00161	1.00655	135.328
Female	55_64	1.00551	1.00337	1.00766	135.328
Female	65_74	1.00414	1.00202	1.00626	135.328
Female	75_84	1.00312	1.00134	1.0049	135.328
Female	85+	1.00356	1.00155	1.00557	135.328
Male	35_44	1.00093	0.997336	1.00454	135.328
Male	45_54	1.00269	0.999996	1.00539	135.328
Male	55_64	1.00449	1.00225	1.00673	135.328
Male	65_74	1.00522	1.00312	1.00733	135.328
Male	75_84	1.00423	1.00248	1.00599	135.328
Male	85+	1.00295	1.00105	1.00486	135.328
Female	35_44	1.00571	0.994878	1.01666	37.8641
Female	45_54	1.01466	1.00578	1.02361	37.8641
Female	55_64	1.01984	1.01209	1.02765	37.8641
Female	65_74	1.01488	1.00725	1.02257	37.8641
Female	75_84	1.01119	1.00481	1.01761	37.8641
Female	85+	1.01277	1.00554	1.02005	37.8641
Male	35_44	1.00334	0.990512	1.01634	37.8641
Male	45_54	1.00965	0.999984	1.01941	37.8641
Male	55_64	1.01613	1.00806	1.02427	37.8641
Male	65_74	1.01879	1.01119	1.02645	37.8641
Male	75_84	1.01521	1.00889	1.02157	37.8641
Male	85+	1.01059	1.00376	1.01746	37.8641
Female	35_44	1.00195	0.998243	1.00568	110.542
Female	45_54	1.005	1.00198	1.00802	110.542
Female	55_64	1.00675	1.00412	1.00938	110.542
Female	65_74	1.00507	1.00248	1.00768	110.542
Female	75_84	1.00382	1.00165	1.006	110.542
Female	85+	1.00436	1.0019	1.00682	110.542
Male	35_44	1.00114	0.99674	1.00557	110.542
Male	45_54	1.00329	0.999994	1.00661	110.542
Male	55_64	1.0055	1.00275	1.00825	110.542
Male	65_74	1.0064	1.00382	1.00898	110.542
Male	75_84	1.00518	1.00304	1.00734	110.542
Male	85+	1.00361	1.00129	1.00595	110.542
Female	35_44	1.00627	0.994384	1.01829	34.5254
Female	45_54	1.01608	1.00634	1.02592	34.5254
Female	55_64	1.02178	1.01327	1.03036	34.5254
Female	65_74	1.01633	1.00795	1.02478	34.5254
Female	75_84	1.01228	1.00528	1.01933	34.5254
Female	85+	1.01402	1.00608	1.02201	34.5254
Male	35_44	1.00366	0.9896	1.01793	34.5254
Male	45_54	1.01059	0.999982	1.02131	34.5254
Male	55_64	1.01771	1.00885	1.02664	34.5254
Male	65_74	1.02063	1.01227	1.02904	34.5254
Male	75_84	1.01669	1.00975	1.02368	34.5254
Male	85+	1.01162	1.00412	1.01917	34.5254
Female	35_44	1.00123	0.998889	1.00358	174.939
Female	45_54	1.00315	1.00125	1.00506	174.939
Female	55_64	1.00426	1.0026	1.00592	174.939
Female	65_74	1.0032	1.00156	1.00484	174.939
Female	75_84	1.00241	1.00104	1.00379	174.939
Female	85+	1.00275	1.0012	1.00431	174.939
Male	35_44	1.00072	0.997939	1.00351	174.939
Male	45_54	1.00208	0.999997	1.00417	174.939
Male	55_64	1.00347	1.00174	1.0052	174.939
Male	65_74	1.00404	1.00241	1.00567	174.939
Male	75_84	1.00327	1.00192	1.00463	174.939
Male	85+	1.00228	1.00081	1.00375	174.939
Female	35_44	1.00143	0.998714	1.00415	151.126
Female	45_54	1.00365	1.00145	1.00586	151.126
Female	55_64	1.00493	1.00302	1.00686	151.126
Female	65_74	1.00371	1.00181	1.00561	151.126
Female	75_84	1.00279	1.0012	1.00438	151.126
Female	85+	1.00318	1.00139	1.00499	151.126
Male	35_44	1.00084	0.997614	1.00407	151.126
Male	45_54	1.00241	0.999996	1.00483	151.126
Male	55_64	1.00402	1.00201	1.00603	151.126
Male	65_74	1.00467	1.00279	1.00656	151.126
Male	75_84	1.00379	1.00222	1.00536	151.126
Male	85+	1.00264	1.00094	1.00435	151.126
Female	35_44	1.00157	0.998589	1.00456	137.648
Female	45_54	1.00401	1.00159	1.00644	137.648
Female	55_64	1.00542	1.00331	1.00753	137.648
Female	65_74	1.00407	1.00199	1.00616	137.648
Female	75_84	1.00307	1.00132	1.00481	137.648
Female	85+	1.0035	1.00152	1.00548	137.648
Male	35_44	1.00092	0.997381	1.00447	137.648
Male	45_54	1.00265	0.999996	1.0053	137.648
Male	55_64	1.00441	1.00221	1.00662	137.648
Male	65_74	1.00513	1.00306	1.00721	137.648
Male	75_84	1.00416	1.00244	1.00589	137.648
Male	85+	1.0029	1.00103	1.00477	137.648
Female	35_44	1.00181	0.99837	1.00526	119.182
Female	45_54	1.00463	1.00183	1.00744	119.182
Female	55_64	1.00626	1.00382	1.0087	119.182
Female	65_74	1.0047	1.0023	1.00712	119.182
Female	75_84	1.00354	1.00153	1.00556	119.182
Female	85+	1.00404	1.00176	1.00633	119.182
Male	35_44	1.00106	0.996976	1.00516	119.182
Male	45_54	1.00306	0.999995	1.00613	119.182
Male	55_64	1.0051	1.00255	1.00765	119.182
Male	65_74	1.00593	1.00354	1.00833	119.182
Male	75_84	1.00481	1.00282	1.0068	119.182
Male	85+	1.00335	1.00119	1.00551	119.182
Female	35_44	1	1	1	200
Female	45_54	1	1	1	200
Female	55_64	1	1	1	200
Female	65_74	1	1	1	200
Female	75_84	1	1	1	200
Female	85+	1	1	1	200
Male	35_44	1	1	1	200
Male	45_54	1	1	1	200
Male	55_64	1	1	1	200
Male	65_74	1	1	1	200
Male	75_84	1	1	1	200
Male	85+	1	1	1	200
Female	35_44	1	1	1	200
Female	45_54	1	1	1	200
Female	55_64	1	1	1	200
Female	65_74	1	1	1	200
Female	75_84	1	1	1	200
Female	85+	1	1	1	200
Male	35_44	1	1	1	200
Male	45_54	1	1	1	200
Male	55_64	1	1	1	200
Male	65_74	1	1	1	200
Male	75_84	1	1	1	200
Male	85+	1	1	1	200
Female	35_44	1	1	1	200
Female	45_54	1	1	1	200
Female	55_64	1	1	1	200
Female	65_74	1	1	1	200
Female	75_84	1	1	1	200
Female	85+	1	1	1	200
Male	35_44	1	1	1	200
Male	45_54	1	1	1	200
Male	55_64	1	1	1	200
Male	65_74	1	1	1	200
Male	75_84	1	1	1	200
Male	85+	1	1	1	200
Female	35_44	1	1	1	200
Female	45_54	1	1	1	200
Female	55_64	1	1	1	200
Female	65_74	1	1	1	200
Female	75_84	1	1	1	200
Female	85+	1	1	1	200
Male	35_44	1	1	1	200
Male	45_54	1	1	1	200
Male	55_64	1	1	1	200
Male	65_74	1	1	1	200
Male	75_84	1	1	1	200
Male	85+	1	1	1	200
Female	35_44	1	1	1	200
Female	45_54	1	1	1	200
Female	55_64	1	1	1	200
Female	65_74	1	1	1	200
Female	75_84	1	1	1	200
Female	85+	1	1	1	200
Male	35_44	1	1	1	200
Male	45_54	1	1	1	200
Male	55_64	1	1	1	200
Male	65_74	1	1	1	200
Male	75_84	1	1	1	200
Male	85+	1	1	1	200
Female	35_44	1	1	1	200
Female	45_54	1	1	1	200
Female	55_64	1	1	1	200
Female	65_74	1	1	1	200
Female	75_84	1	1	1	200
Female	85+	1	1	1	200
Male	35_44	1	1	1	200
Male	45_54	1	1	1	200
Male	55_64	1	1	1	200
Male	65_74	1	1	1	200
Male	75_84	1	1	1	200
Male	85+	1	1	1	200
Female	35_44	1	1	1	200
Female	45_54	1	1	1	200
Female	55_64	1	1	1	200
Female	65_74	1	1	1	200
Female	75_84	1	1	1	200
Female	85+	1	1	1	200
Male	35_44	1	1	1	200
Male	45_54	1	1	1	200
Male	55_64	1	1	1	200
Male	65_74	1	1	1	200
Male	75_84	1	1	1	200
Male	85+	1	1	1	200
Female	35_44	1.00111	0.998996	1.00324	193.598
Female	45_54	1.00285	1.00113	1.00457	193.598
Female	55_64	1.00385	1.00235	1.00535	193.598
Female	65_74	1.00289	1.00141	1.00438	193.598
Female	75_84	1.00218	1.00094	1.00342	193.598
Female	85+	1.00249	1.00108	1.00389	193.598
Male	35_44	1.00065	0.998137	1.00317	193.598
Male	45_54	1.00188	0.999997	1.00377	193.598
Male	55_64	1.00313	1.00157	1.0047	193.598
Male	65_74	1.00365	1.00218	1.00512	193.598
Male	75_84	1.00296	1.00173	1.00418	193.598
Male	85+	1.00206	1.00073	1.00339	193.598
Female	35_44	1.00161	0.998554	1.00467	134.332
Female	45_54	1.00411	1.00163	1.0066	134.332
Female	55_64	1.00555	1.00339	1.00772	134.332
Female	65_74	1.00417	1.00204	1.00631	134.332
Female	75_84	1.00314	1.00135	1.00493	134.332
Female	85+	1.00358	1.00156	1.00561	134.332
Male	35_44	1.00094	0.997317	1.00458	134.332
Male	45_54	1.00271	0.999995	1.00543	134.332
Male	55_64	1.00452	1.00227	1.00678	134.332
Male	65_74	1.00526	1.00314	1.00739	134.332
Male	75_84	1.00426	1.0025	1.00603	134.332
Male	85+	1.00297	1.00106	1.00489	134.332
Female	35_44	1.00088	0.999206	1.00256	200
Female	45_54	1.00225	1.00089	1.00362	200
Female	55_64	1.00304	1.00186	1.00423	200
Female	65_74	1.00229	1.00112	1.00346	200
Female	75_84	1.00172	1.00074	1.0027	200
Female	85+	1.00196	1.00086	1.00308	200
Male	35_44	1.00052	0.998527	1.00251	200
Male	45_54	1.00149	0.999998	1.00298	200
Male	55_64	1.00248	1.00124	1.00372	200
Male	65_74	1.00288	1.00172	1.00405	200
Male	75_84	1.00234	1.00137	1.00331	200
Male	85+	1.00163	1.00058	1.00268	200
Female	35_44	1	1	1	200
Female	45_54	1	1	1	200
Female	55_64	1	1	1	200
Female	65_74	1	1	1	200
Female	75_84	1	1	1	200
Female	85+	1	1	1	200
Male	35_44	1	1	1	200
Male	45_54	1	1	1	200
Male	55_64	1	1	1	200
Male	65_74	1	1	1	200
Male	75_84	1	1	1	200
Male	85+	1	1	1	200
Female	35_44	1	1	1	200
Female	45_54	1	1	1	200
Female	55_64	1	1	1	200
Female	65_74	1	1	1	200
Female	75_84	1	1	1	200
Female	85+	1	1	1	200
Male	35_44	1	1	1	200
Male	45_54	1	1	1	200
Male	55_64	1	1	1	200
Male	65_74	1	1	1	200
Male	75_84	1	1	1	200
Male	85+	1	1	1	200
Female	35_44	1.00185	0.998339	1.00536	116.974
Female	45_54	1.00472	1.00187	1.00758	116.974
Female	55_64	1.00638	1.0039	1.00887	116.974
Female	65_74	1.00479	1.00234	1.00725	116.974
Female	75_84	1.00361	1.00156	1.00567	116.974
Female	85+	1.00412	1.00179	1.00645	116.974
Male	35_44	1.00108	0.996919	1.00526	116.974
Male	45_54	1.00311	0.999995	1.00624	116.974
Male	55_64	1.00519	1.0026	1.00779	116.974
Male	65_74	1.00604	1.00361	1.00849	116.974
Male	75_84	1.0049	1.00287	1.00693	116.974
Male	85+	1.00341	1.00121	1.00562	116.974
Female	35_44	1	1	1	200
Female	45_54	1	1	1	200
Female	55_64	1	1	1	200
Female	65_74	1	1	1	200
Female	75_84	1	1	1	200
Female	85+	1	1	1	200
Male	35_44	1	1	1	200
Male	45_54	1	1	1	200
Male	55_64	1	1	1	200
Male	65_74	1	1	1	200
Male	75_84	1	1	1	200
Male	85+	1	1	1	200
Female	35_44	1	1	1	200
Female	45_54	1	1	1	200
Female	55_64	1	1	1	200
Female	65_74	1	1	1	200
Female	75_84	1	1	1	200
Female	85+	1	1	1	200
Male	35_44	1	1	1	200
Male	45_54	1	1	1	200
Male	55_64	1	1	1	200
Male	65_74	1	1	1	200
Male	75_84	1	1	1	200
Male	85+	1	1	1	200
Female	35_44	1.00259	0.99767	1.00754	83.3386
Female	45_54	1.00663	1.00262	1.01066	83.3386
Female	55_64	1.00896	1.00547	1.01247	83.3386
Female	65_74	1.00673	1.00329	1.01019	83.3386
Female	75_84	1.00507	1.00218	1.00796	83.3386
Female	85+	1.00578	1.00251	1.00906	83.3386
Male	35_44	1.00152	0.995678	1.00739	83.3386
Male	45_54	1.00437	0.999993	1.00877	83.3386
Male	55_64	1.0073	1.00366	1.01095	83.3386
Male	65_74	1.00849	1.00507	1.01193	83.3386
Male	75_84	1.00688	1.00403	1.00974	83.3386
Male	85+	1.0048	1.00171	1.0079	83.3386
Female	35_44	1	1	1	200
Female	45_54	1	1	1	200
Female	55_64	1	1	1	200
Female	65_74	1	1	1	200
Female	75_84	1	1	1	200
Female	85+	1	1	1	200
Male	35_44	1	1	1	200
Male	45_54	1	1	1	200
Male	55_64	1	1	1	200
Male	65_74	1	1	1	200
Male	75_84	1	1	1	200
Male	85+	1	1	1	200
Female	35_44	1.00072	0.999356	1.00208	200
Female	45_54	1.00183	1.00072	1.00293	200
Female	55_64	1.00247	1.00151	1.00343	200
Female	65_74	1.00186	1.00091	1.00281	200
Female	75_84	1.0014	1.0006	1.00219	200
Female	85+	1.00159	1.00069	1.0025	200
Male	35_44	1.00042	0.998804	1.00204	200
Male	45_54	1.00121	0.999998	1.00242	200
Male	55_64	1.00201	1.00101	1.00301	200
Male	65_74	1.00234	1.0014	1.00328	200
Male	75_84	1.0019	1.00111	1.00268	200
Male	85+	1.00132	1.00047	1.00218	200
Female	35_44	1	1	1	200
Female	45_54	1	1	1	200
Female	55_64	1	1	1	200
Female	65_74	1	1	1	200
Female	75_84	1	1	1	200
Female	85+	1	1	1	200
Male	35_44	1	1	1	200
Male	45_54	1	1	1	200
Male	55_64	1	1	1	200
Male	65_74	1	1	1	200
Male	75_84	1	1	1	200
Male	85+	1	1	1	200
Female	35_44	1.00138	0.998756	1.00401	156.246
Female	45_54	1.00353	1.0014	1.00567	156.246
Female	55_64	1.00477	1.00292	1.00663	156.246
Female	65_74	1.00359	1.00175	1.00542	156.246
Female	75_84	1.0027	1.00116	1.00424	156.246
Female	85+	1.00308	1.00134	1.00482	156.246
Male	35_44	1.00081	0.997692	1.00393	156.246
Male	45_54	1.00233	0.999996	1.00467	156.246
Male	55_64	1.00389	1.00195	1.00583	156.246
Male	65_74	1.00452	1.0027	1.00635	156.246
Male	75_84	1.00367	1.00215	1.00519	156.246
Male	85+	1.00256	1.00091	1.0042	156.246
Female	35_44	1.00127	0.998858	1.00368	170.14
Female	45_54	1.00324	1.00128	1.00521	170.14
Female	55_64	1.00438	1.00268	1.00609	170.14
Female	65_74	1.00329	1.00161	1.00498	170.14
Female	75_84	1.00248	1.00107	1.00389	170.14
Female	85+	1.00283	1.00123	1.00443	170.14
Male	35_44	1.00074	0.997881	1.00361	170.14
Male	45_54	1.00214	0.999996	1.00429	170.14
Male	55_64	1.00357	1.00179	1.00535	170.14
Male	65_74	1.00415	1.00248	1.00583	170.14
Male	75_84	1.00337	1.00197	1.00476	170.14
Male	85+	1.00235	1.00084	1.00386	170.14
Female	35_44	1	1	1	200
Female	45_54	1	1	1	200
Female	55_64	1	1	1	200
Female	65_74	1	1	1	200
Female	75_84	1	1	1	200
Female	85+	1	1	1	200
Male	35_44	1	1	1	200
Male	45_54	1	1	1	200
Male	55_64	1	1	1	200
Male	65_74	1	1	1	200
Male	75_84	1	1	1	200
Male	85+	1	1	1	200
Female	35_44	1.00475	0.995733	1.01386	45.4678
Female	45_54	1.01219	1.00481	1.01962	45.4678
Female	55_64	1.01649	1.01006	1.02297	45.4678
Female	65_74	1.01238	1.00603	1.01876	45.4678
Female	75_84	1.00931	1.00401	1.01464	45.4678
Female	85+	1.01062	1.00461	1.01667	45.4678
Male	35_44	1.00278	0.992093	1.01359	45.4678
Male	45_54	1.00803	0.999987	1.01614	45.4678
Male	55_64	1.01342	1.00671	1.02017	45.4678
Male	65_74	1.01562	1.00931	1.02198	45.4678
Male	75_84	1.01265	1.0074	1.01793	45.4678
Male	85+	1.00881	1.00313	1.01452	45.4678
Female	35_44	1.00222	0.998001	1.00646	97.1857
Female	45_54	1.00568	1.00225	1.00913	97.1857
Female	55_64	1.00768	1.00469	1.01068	97.1857
Female	65_74	1.00577	1.00282	1.00873	97.1857
Female	75_84	1.00435	1.00187	1.00682	97.1857
Female	85+	1.00496	1.00216	1.00777	97.1857
Male	35_44	1.0013	0.996293	1.00633	97.1857
Male	45_54	1.00375	0.999994	1.00752	97.1857
Male	55_64	1.00625	1.00313	1.00938	97.1857
Male	65_74	1.00728	1.00434	1.01022	97.1857
Male	75_84	1.0059	1.00345	1.00835	97.1857
Male	85+	1.00411	1.00146	1.00677	97.1857
Female	35_44	1	1	1	200
Female	45_54	1	1	1	200
Female	55_64	1	1	1	200
Female	65_74	1	1	1	200
Female	75_84	1	1	1	200
Female	85+	1	1	1	200
Male	35_44	1	1	1	200
Male	45_54	1	1	1	200
Male	55_64	1	1	1	200
Male	65_74	1	1	1	200
Male	75_84	1	1	1	200
Male	85+	1	1	1	200
Female	35_44	1	1	1	200
Female	45_54	1	1	1	200
Female	55_64	1	1	1	200
Female	65_74	1	1	1	200
Female	75_84	1	1	1	200
Female	85+	1	1	1	200
Male	35_44	1	1	1	200
Male	45_54	1	1	1	200
Male	55_64	1	1	1	200
Male	65_74	1	1	1	200
Male	75_84	1	1	1	200
Male	85+	1	1	1	200
Female	35_44	1	1	1	200
Female	45_54	1	1	1	200
Female	55_64	1	1	1	200
Female	65_74	1	1	1	200
Female	75_84	1	1	1	200
Female	85+	1	1	1	200
Male	35_44	1	1	1	200
Male	45_54	1	1	1	200
Male	55_64	1	1	1	200
Male	65_74	1	1	1	200
Male	75_84	1	1	1	200
Male	85+	1	1	1	200
Female	35_44	1	1	1	200
Female	45_54	1	1	1	200
Female	55_64	1	1	1	200
Female	65_74	1	1	1	200
Female	75_84	1	1	1	200
Female	85+	1	1	1	200
Male	35_44	1	1	1	200
Male	45_54	1	1	1	200
Male	55_64	1	1	1	200
Male	65_74	1	1	1	200
Male	75_84	1	1	1	200
Male	85+	1	1	1	200
Female	35_44	1	1	1	200
Female	45_54	1	1	1	200
Female	55_64	1	1	1	200
Female	65_74	1	1	1	200
Female	75_84	1	1	1	200
Female	85+	1	1	1	200
Male	35_44	1	1	1	200
Male	45_54	1	1	1	200
Male	55_64	1	1	1	200
Male	65_74	1	1	1	200
Male	75_84	1	1	1	200
Male	85+	1	1	1	200
Female	35_44	1	1	1	200
Female	45_54	1	1	1	200
Female	55_64	1	1	1	200
Female	65_74	1	1	1	200
Female	75_84	1	1	1	200
Female	85+	1	1	1	200
Male	35_44	1	1	1	200
Male	45_54	1	1	1	200
Male	55_64	1	1	1	200
Male	65_74	1	1	1	200
Male	75_84	1	1	1	200
Male	85+	1	1	1	200
Female	35_44	1	1	1	200
Female	45_54	1	1	1	200
Female	55_64	1	1	1	200
Female	65_74	1	1	1	200
Female	75_84	1	1	1	200
Female	85+	1	1	1	200
Male	35_44	1	1	1	200
Male	45_54	1	1	1	200
Male	55_64	1	1	1	200
Male	65_74	1	1	1	200
Male	75_84	1	1	1	200
Male	85+	1	1	1	200
Female	35_44	1	1	1	200
Female	45_54	1	1	1	200
Female	55_64	1	1	1	200
Female	65_74	1	1	1	200
Female	75_84	1	1	1	200
Female	85+	1	1	1	200
Male	35_44	1	1	1	200
Male	45_54	1	1	1	200
Male	55_64	1	1	1	200
Male	65_74	1	1	1	200
Male	75_84	1	1	1	200
Male	85+	1	1	1	200
Female	35_44	1	1	1	200
Female	45_54	1	1	1	200
Female	55_64	1	1	1	200
Female	65_74	1	1	1	200
Female	75_84	1	1	1	200
Female	85+	1	1	1	200
Male	35_44	1	1	1	200
Male	45_54	1	1	1	200
Male	55_64	1	1	1	200
Male	65_74	1	1	1	200
Male	75_84	1	1	1	200
Male	85+	1	1	1	200
Female	35_44	1	1	1	200
Female	45_54	1	1	1	200
Female	55_64	1	1	1	200
Female	65_74	1	1	1	200
Female	75_84	1	1	1	200
Female	85+	1	1	1	200
Male	35_44	1	1	1	200
Male	45_54	1	1	1	200
Male	55_64	1	1	1	200
Male	65_74	1	1	1	200
Male	75_84	1	1	1	200
Male	85+	1	1	1	200
Female	35_44	1	1	1	200
Female	45_54	1	1	1	200
Female	55_64	1	1	1	200
Female	65_74	1	1	1	200
Female	75_84	1	1	1	200
Female	85+	1	1	1	200
Male	35_44	1	1	1	200
Male	45_54	1	1	1	200
Male	55_64	1	1	1	200
Male	65_74	1	1	1	200
Male	75_84	1	1	1	200
Male	85+	1	1	1	200
Female	35_44	1	1	1	200
Female	45_54	1	1	1	200
Female	55_64	1	1	1	200
Female	65_74	1	1	1	200
Female	75_84	1	1	1	200
Female	85+	1	1	1	200
Male	35_44	1	1	1	200
Male	45_54	1	1	1	200
Male	55_64	1	1	1	200
Male	65_74	1	1	1	200
Male	75_84	1	1	1	200
Male	85+	1	1	1	200
Female	35_44	1	1	1	200
Female	45_54	1	1	1	200
Female	55_64	1	1	1	200
Female	65_74	1	1	1	200
Female	75_84	1	1	1	200
Female	85+	1	1	1	200
Male	35_44	1	1	1	200
Male	45_54	1	1	1	200
Male	55_64	1	1	1	200
Male	65_74	1	1	1	200
Male	75_84	1	1	1	200
Male	85+	1	1	1	200
Female	35_44	1	1	1	200
Female	45_54	1	1	1	200
Female	55_64	1	1	1	200
Female	65_74	1	1	1	200
Female	75_84	1	1	1	200
Female	85+	1	1	1	200
Male	35_44	1	1	1	200
Male	45_54	1	1	1	200
Male	55_64	1	1	1	200
Male	65_74	1	1	1	200
Male	75_84	1	1	1	200
Male	85+	1	1	1	200
Female	35_44	1	1	1	200
Female	45_54	1	1	1	200
Female	55_64	1	1	1	200
Female	65_74	1	1	1	200
Female	75_84	1	1	1	200
Female	85+	1	1	1	200
Male	35_44	1	1	1	200
Male	45_54	1	1	1	200
Male	55_64	1	1	1	200
Male	65_74	1	1	1	200
Male	75_84	1	1	1	200
Male	85+	1	1	1	200
Female	35_44	1	1	1	200
Female	45_54	1	1	1	200
Female	55_64	1	1	1	200
Female	65_74	1	1	1	200
Female	75_84	1	1	1	200
Female	85+	1	1	1	200
Male	35_44	1	1	1	200
Male	45_54	1	1	1	200
Male	55_64	1	1	1	200
Male	65_74	1	1	1	200
Male	75_84	1	1	1	200
Male	85+	1	1	1	200
Female	35_44	1	1	1	200
Female	45_54	1	1	1	200
Female	55_64	1	1	1	200
Female	65_74	1	1	1	200
Female	75_84	1	1	1	200
Female	85+	1	1	1	200
Male	35_44	1	1	1	200
Male	45_54	1	1	1	200
Male	55_64	1	1	1	200
Male	65_74	1	1	1	200
Male	75_84	1	1	1	200
Male	85+	1	1	1	200
Female	35_44	1	1	1	200
Female	45_54	1	1	1	200
Female	55_64	1	1	1	200
Female	65_74	1	1	1	200
Female	75_84	1	1	1	200
Female	85+	1	1	1	200
Male	35_44	1	1	1	200
Male	45_54	1	1	1	200
Male	55_64	1	1	1	200
Male	65_74	1	1	1	200
Male	75_84	1	1	1	200
Male	85+	1	1	1	200
Female	35_44	1	1	1	200
Female	45_54	1	1	1	200
Female	55_64	1	1	1	200
Female	65_74	1	1	1	200
Female	75_84	1	1	1	200
Female	85+	1	1	1	200
Male	35_44	1	1	1	200
Male	45_54	1	1	1	200
Male	55_64	1	1	1	200
Male	65_74	1	1	1	200
Male	75_84	1	1	1	200
Male	85+	1	1	1	200
Female	35_44	1	1	1	200
Female	45_54	1	1	1	200
Female	55_64	1	1	1	200
Female	65_74	1	1	1	200
Female	75_84	1	1	1	200
Female	85+	1	1	1	200
Male	35_44	1	1	1	200
Male	45_54	1	1	1	200
Male	55_64	1	1	1	200
Male	65_74	1	1	1	200
Male	75_84	1	1	1	200
Male	85+	1	1	1	200
Female	35_44	1	1	1	200
Female	45_54	1	1	1	200
Female	55_64	1	1	1	200
Female	65_74	1	1	1	200
Female	75_84	1	1	1	200
Female	85+	1	1	1	200
Male	35_44	1	1	1	200
Male	45_54	1	1	1	200
Male	55_64	1	1	1	200
Male	65_74	1	1	1	200
Male	75_84	1	1	1	200
Male	85+	1	1	1	200
Female	35_44	1.00672	0.993984	1.01961	32.2205
Female	45_54	1.01724	1.0068	1.0278	32.2205
Female	55_64	1.02335	1.01422	1.03257	32.2205
Female	65_74	1.01751	1.00852	1.02658	32.2205
Female	75_84	1.01316	1.00566	1.02072	32.2205
Female	85+	1.01503	1.00652	1.02361	32.2205
Male	35_44	1.00393	0.98886	1.01922	32.2205
Male	45_54	1.01135	0.999981	1.02285	32.2205
Male	55_64	1.01898	1.00948	1.02858	32.2205
Male	65_74	1.02212	1.01316	1.03115	32.2205
Male	75_84	1.0179	1.01045	1.0254	32.2205
Male	85+	1.01245	1.00442	1.02055	32.2205
Female	35_44	1.00601	0.994615	1.01753	36.0068
Female	45_54	1.01542	1.00608	1.02484	36.0068
Female	55_64	1.02087	1.01272	1.02909	36.0068
Female	65_74	1.01565	1.00762	1.02375	36.0068
Female	75_84	1.01177	1.00506	1.01853	36.0068
Female	85+	1.01343	1.00583	1.0211	36.0068
Male	35_44	1.00351	0.990025	1.01719	36.0068
Male	45_54	1.01015	0.999983	1.02042	36.0068
Male	55_64	1.01697	1.00848	1.02553	36.0068
Male	65_74	1.01977	1.01177	1.02783	36.0068
Male	75_84	1.016	1.00935	1.0227	36.0068
Male	85+	1.01114	1.00395	1.01837	36.0068
Female	35_44	1.00573	0.994867	1.0167	37.7809
Female	45_54	1.01469	1.0058	1.02366	37.7809
Female	55_64	1.01988	1.01212	1.02771	37.7809
Female	65_74	1.01491	1.00726	1.02262	37.7809
Female	75_84	1.01122	1.00482	1.01765	37.7809
Female	85+	1.0128	1.00555	1.0201	37.7809
Male	35_44	1.00335	0.990492	1.01637	37.7809
Male	45_54	1.00967	0.999984	1.01945	37.7809
Male	55_64	1.01617	1.00808	1.02432	37.7809
Male	65_74	1.01883	1.01121	1.02651	37.7809
Male	75_84	1.01524	1.00891	1.02162	37.7809
Male	85+	1.01061	1.00377	1.0175	37.7809
Female	35_44	1.00799	0.992856	1.02335	27.1179
Female	45_54	1.02052	1.00808	1.03311	27.1179
Female	55_64	1.02781	1.01692	1.03881	27.1179
Female	65_74	1.02084	1.01013	1.03166	27.1179
Female	75_84	1.01566	1.00673	1.02467	27.1179
Female	85+	1.01788	1.00775	1.02811	27.1179
Male	35_44	1.00467	0.986778	1.02288	27.1179
Male	45_54	1.0135	0.999978	1.0272	27.1179
Male	55_64	1.0226	1.01128	1.03404	27.1179
Male	65_74	1.02633	1.01565	1.03712	27.1179
Male	75_84	1.0213	1.01243	1.03025	27.1179
Male	85+	1.01481	1.00525	1.02447	27.1179
Female	35_44	1.00584	0.994766	1.01703	37.0486
Female	45_54	1.01498	1.00591	1.02413	37.0486
Female	55_64	1.02028	1.01236	1.02826	37.0486
Female	65_74	1.01521	1.00741	1.02307	37.0486
Female	75_84	1.01144	1.00492	1.018	37.0486
Female	85+	1.01305	1.00566	1.0205	37.0486
Male	35_44	1.00341	0.990305	1.0167	37.0486
Male	45_54	1.00986	0.999984	1.01984	37.0486
Male	55_64	1.01649	1.00824	1.02481	37.0486
Male	65_74	1.01921	1.01143	1.02704	37.0486
Male	75_84	1.01555	1.00908	1.02205	37.0486
Male	85+	1.01082	1.00384	1.01785	37.0486
Female	35_44	1.01227	0.989066	1.03602	17.6848
Female	45_54	1.03164	1.01242	1.05122	17.6848
Female	55_64	1.04295	1.02606	1.06012	17.6848
Female	65_74	1.03213	1.01558	1.04895	17.6848
Female	75_84	1.02411	1.01033	1.03808	17.6848
Female	85+	1.02754	1.0119	1.04342	17.6848
Male	35_44	1.00717	0.979796	1.0353	17.6848
Male	45_54	1.02077	0.999966	1.04201	17.6848
Male	55_64	1.03486	1.01734	1.05267	17.6848
Male	65_74	1.04066	1.0241	1.05749	17.6848
Male	75_84	1.03285	1.01913	1.04676	17.6848
Male	85+	1.0228	1.00806	1.03776	17.6848
Female	35_44	1.00473	0.995755	1.01379	45.7023
Female	45_54	1.01213	1.00479	1.01952	45.7023
Female	55_64	1.01641	1.01001	1.02285	45.7023
Female	65_74	1.01231	1.006	1.01867	45.7023
Female	75_84	1.00926	1.00399	1.01457	45.7023
Female	85+	1.01057	1.00459	1.01658	45.7023
Male	35_44	1.00277	0.992133	1.01351	45.7023
Male	45_54	1.00799	0.999987	1.01605	45.7023
Male	55_64	1.01335	1.00668	1.02006	45.7023
Male	65_74	1.01554	1.00926	1.02186	45.7023
Male	75_84	1.01259	1.00736	1.01784	45.7023
Male	85+	1.00876	1.00311	1.01445	45.7023
Female	35_44	1.00661	0.994078	1.0193	32.7348
Female	45_54	1.01697	1.00669	1.02736	32.7348
Female	55_64	1.02298	1.014	1.03205	32.7348
Female	65_74	1.01723	1.00839	1.02616	32.7348
Female	75_84	1.01296	1.00557	1.0204	32.7348
Female	85+	1.01479	1.00641	1.02323	32.7348
Male	35_44	1.00387	0.989034	1.01892	32.7348
Male	45_54	1.01117	0.999981	1.02248	32.7348
Male	55_64	1.01868	1.00933	1.02812	32.7348
Male	65_74	1.02177	1.01295	1.03066	32.7348
Male	75_84	1.01761	1.01029	1.02499	32.7348
Male	85+	1.01226	1.00435	1.02023	32.7348
Female	35_44	1.00675	0.993951	1.01972	32.0425
Female	45_54	1.01734	1.00684	1.02795	32.0425
Female	55_64	1.02348	1.0143	1.03275	32.0425
Female	65_74	1.01761	1.00857	1.02673	32.0425
Female	75_84	1.01324	1.00569	1.02084	32.0425
Female	85+	1.01511	1.00655	1.02374	32.0425
Male	35_44	1.00395	0.988798	1.01933	32.0425
Male	45_54	1.01141	0.999981	1.02297	32.0425
Male	55_64	1.01909	1.00954	1.02874	32.0425
Male	65_74	1.02224	1.01323	1.03133	32.0425
Male	75_84	1.018	1.01051	1.02554	32.0425
Male	85+	1.01252	1.00444	1.02067	32.0425
Female	35_44	1.01791	0.984128	1.05285	12.1518
Female	45_54	1.04638	1.01813	1.07541	12.1518
Female	55_64	1.06312	1.03815	1.08869	12.1518
Female	65_74	1.0471	1.02276	1.07203	12.1518
Female	75_84	1.03528	1.01507	1.0559	12.1518
Female	85+	1.04034	1.01737	1.06382	12.1518
Male	35_44	1.01045	0.970733	1.05178	12.1518
Male	45_54	1.03038	0.99995	1.06173	12.1518
Male	55_64	1.05113	1.02534	1.07757	12.1518
Male	65_74	1.05972	1.03527	1.08475	12.1518
Male	75_84	1.04816	1.02796	1.06877	12.1518
Male	85+	1.03336	1.01176	1.05542	12.1518
Female	35_44	1.03977	0.965452	1.11982	5.52992
Female	45_54	1.10475	1.04027	1.17322	5.52992
Female	55_64	1.14396	1.08576	1.20529	5.52992
Female	65_74	1.10643	1.05069	1.16514	5.52992
Female	75_84	1.07918	1.03342	1.12696	5.52992
Female	85+	1.09078	1.03857	1.14562	5.52992
Male	35_44	1.0231	0.936812	1.11733	5.52992
Male	45_54	1.06796	0.99989	1.14067	5.52992
Male	55_64	1.11581	1.05653	1.17841	5.52992
Male	65_74	1.13594	1.07915	1.19573	5.52992
Male	75_84	1.1089	1.06246	1.15736	5.52992
Male	85+	1.07477	1.02602	1.12584	5.52992
Female	35_44	1.00859	0.992321	1.02512	25.2212
Female	45_54	1.02208	1.00869	1.03565	25.2212
Female	55_64	1.02993	1.0182	1.04179	25.2212
Female	65_74	1.02242	1.0109	1.03408	25.2212
Female	75_84	1.01685	1.00723	1.02655	25.2212
Female	85+	1.01923	1.00833	1.03026	25.2212
Male	35_44	1.00502	0.98579	1.02462	25.2212
Male	45_54	1.01452	0.999976	1.02928	25.2212
Male	55_64	1.02432	1.01213	1.03665	25.2212
Male	65_74	1.02834	1.01684	1.03997	25.2212
Male	75_84	1.02292	1.01337	1.03256	25.2212
Male	85+	1.01594	1.00565	1.02633	25.2212
Female	35_44	1.00125	0.998874	1.00363	172.621
Female	45_54	1.0032	1.00127	1.00513	172.621
Female	55_64	1.00432	1.00264	1.006	172.621
Female	65_74	1.00325	1.00159	1.00491	172.621
Female	75_84	1.00244	1.00105	1.00384	172.621
Female	85+	1.00279	1.00121	1.00436	172.621
Male	35_44	1.00073	0.997911	1.00356	172.621
Male	45_54	1.00211	0.999996	1.00423	172.621
Male	55_64	1.00352	1.00176	1.00527	172.621
Male	65_74	1.00409	1.00244	1.00574	172.621
Male	75_84	1.00332	1.00194	1.00469	172.621
Male	85+	1.00231	1.00082	1.0038	172.621
Female	35_44	1.00184	0.998341	1.00536	117.084
Female	45_54	1.00472	1.00187	1.00757	117.084
Female	55_64	1.00637	1.00389	1.00886	117.084
Female	65_74	1.00479	1.00234	1.00724	117.084
Female	75_84	1.00361	1.00155	1.00566	117.084
Female	85+	1.00411	1.00179	1.00644	117.084
Male	35_44	1.00108	0.996922	1.00525	117.084
Male	45_54	1.00311	0.999995	1.00624	117.084
Male	55_64	1.00519	1.0026	1.00778	117.084
Male	65_74	1.00604	1.0036	1.00848	117.084
Male	75_84	1.00489	1.00287	1.00693	117.084
Male	85+	1.00341	1.00121	1.00561	117.084
Female	35_44	1.00089	0.999201	1.00257	200
Female	45_54	1.00227	1.0009	1.00364	200
Female	55_64	1.00306	1.00187	1.00425	200
Female	65_74	1.0023	1.00112	1.00348	200
Female	75_84	1.00173	1.00075	1.00272	200
Female	85+	1.00198	1.00086	1.00309	200
Male	35_44	1.00052	0.998518	1.00252	200
Male	45_54	1.0015	0.999997	1.003	200
Male	55_64	1.00249	1.00125	1.00374	200
Male	65_74	1.0029	1.00173	1.00407	200
Male	75_84	1.00235	1.00138	1.00333	200
Male	85+	1.00164	1.00058	1.0027	200
Female	35_44	1.00187	0.998316	1.00544	115.362
Female	45_54	1.00479	1.00189	1.00769	115.362
Female	55_64	1.00647	1.00395	1.00899	115.362
Female	65_74	1.00486	1.00237	1.00735	115.362
Female	75_84	1.00366	1.00158	1.00575	115.362
Female	85+	1.00417	1.00182	1.00654	115.362
Male	35_44	1.0011	0.996876	1.00533	115.362
Male	45_54	1.00316	0.999995	1.00633	115.362
Male	55_64	1.00527	1.00264	1.0079	115.362
Male	65_74	1.00613	1.00366	1.00861	115.362
Male	75_84	1.00497	1.00291	1.00703	115.362
Male	85+	1.00346	1.00123	1.0057	115.362
Female	35_44	1.00426	0.996175	1.01241	50.7343
Female	45_54	1.01092	1.00431	1.01757	50.7343
Female	55_64	1.01477	1.00901	1.02056	50.7343
Female	65_74	1.01109	1.0054	1.0168	50.7343
Female	75_84	1.00834	1.00359	1.01311	50.7343
Female	85+	1.00952	1.00413	1.01493	50.7343
Male	35_44	1.00249	0.992911	1.01217	50.7343
Male	45_54	1.00719	0.999988	1.01445	50.7343
Male	55_64	1.01202	1.00601	1.01805	50.7343
Male	65_74	1.01399	1.00834	1.01967	50.7343
Male	75_84	1.01133	1.00663	1.01606	50.7343
Male	85+	1.00789	1.0028	1.013	50.7343
Female	35_44	1.00237	0.997871	1.00688	91.2311
Female	45_54	1.00606	1.0024	1.00973	91.2311
Female	55_64	1.00819	1.005	1.01138	91.2311
Female	65_74	1.00615	1.003	1.00931	91.2311
Female	75_84	1.00463	1.00199	1.00727	91.2311
Female	85+	1.00528	1.0023	1.00827	91.2311
Male	35_44	1.00139	0.996051	1.00675	91.2311
Male	45_54	1.00399	0.999993	1.00801	91.2311
Male	55_64	1.00666	1.00334	1.01	91.2311
Male	65_74	1.00776	1.00463	1.01089	91.2311
Male	75_84	1.00629	1.00368	1.0089	91.2311
Male	85+	1.00438	1.00156	1.00721	91.2311
Female	35_44	1.00438	0.996064	1.01277	49.3051
Female	45_54	1.01124	1.00444	1.01808	49.3051
Female	55_64	1.0152	1.00927	1.02116	49.3051
Female	65_74	1.01141	1.00556	1.01729	49.3051
Female	75_84	1.00858	1.00369	1.0135	49.3051
Female	85+	1.00979	1.00425	1.01536	49.3051
Male	35_44	1.00256	0.992706	1.01252	49.3051
Male	45_54	1.0074	0.999988	1.01487	49.3051
Male	55_64	1.01237	1.00619	1.01858	49.3051
Male	65_74	1.0144	1.00858	1.02025	49.3051
Male	75_84	1.01166	1.00682	1.01653	49.3051
Male	85+	1.00812	1.00288	1.01338	49.3051
Female	35_44	1.00077	0.999306	1.00224	200
Female	45_54	1.00197	1.00078	1.00316	200
Female	55_64	1.00266	1.00163	1.00369	200
Female	65_74	1.002	1.00098	1.00302	200
Female	75_84	1.0015	1.00065	1.00236	200
Female	85+	1.00172	1.00075	1.00269	200
Male	35_44	1.00045	0.998713	1.00219	200
Male	45_54	1.0013	0.999998	1.0026	200
Male	55_64	1.00216	1.00109	1.00325	200
Male	65_74	1.00252	1.0015	1.00353	200
Male	75_84	1.00204	1.0012	1.00289	200
Male	85+	1.00142	1.00051	1.00234	200
Female	35_44	1.00171	0.998464	1.00496	126.478
Female	45_54	1.00437	1.00173	1.00701	126.478
Female	55_64	1.0059	1.0036	1.0082	126.478
Female	65_74	1.00443	1.00216	1.0067	126.478
Female	75_84	1.00334	1.00144	1.00524	126.478
Female	85+	1.00381	1.00166	1.00596	126.478
Male	35_44	1.001	0.99715	1.00486	126.478
Male	45_54	1.00288	0.999995	1.00577	126.478
Male	55_64	1.0048	1.00241	1.0072	126.478
Male	65_74	1.00559	1.00334	1.00785	126.478
Male	75_84	1.00453	1.00265	1.00641	126.478
Male	85+	1.00316	1.00112	1.0052	126.478
Female	35_44	1.00077	0.999311	1.00222	200
Female	45_54	1.00196	1.00077	1.00314	200
Female	55_64	1.00264	1.00162	1.00367	200
Female	65_74	1.00199	1.00097	1.003	200
Female	75_84	1.0015	1.00065	1.00235	200
Female	85+	1.00171	1.00074	1.00267	200
Male	35_44	1.00045	0.99872	1.00218	200
Male	45_54	1.00129	0.999998	1.00259	200
Male	55_64	1.00215	1.00108	1.00323	200
Male	65_74	1.0025	1.0015	1.00351	200
Male	75_84	1.00203	1.00119	1.00287	200
Male	85+	1.00142	1.0005	1.00233	200
Female	35_44	1.00127	0.998855	1.00369	169.778
Female	45_54	1.00325	1.00129	1.00522	169.778
Female	55_64	1.00439	1.00268	1.0061	169.778
Female	65_74	1.0033	1.00161	1.00499	169.778
Female	75_84	1.00248	1.00107	1.0039	169.778
Female	85+	1.00283	1.00123	1.00444	169.778
Male	35_44	1.00074	0.997876	1.00362	169.778
Male	45_54	1.00214	0.999996	1.0043	169.778
Male	55_64	1.00358	1.00179	1.00536	169.778
Male	65_74	1.00416	1.00248	1.00584	169.778
Male	75_84	1.00337	1.00198	1.00477	169.778
Male	85+	1.00235	1.00084	1.00387	169.778
Female	35_44	1.00251	0.997739	1.00731	85.9009
Female	45_54	1.00643	1.00255	1.01034	85.9009
Female	55_64	1.0087	1.00531	1.01209	85.9009
Female	65_74	1.00653	1.00319	1.00989	85.9009
Female	75_84	1.00492	1.00212	1.00772	85.9009
Female	85+	1.00561	1.00244	1.00879	85.9009
Male	35_44	1.00147	0.995807	1.00717	85.9009
Male	45_54	1.00424	0.999993	1.00851	85.9009
Male	55_64	1.00708	1.00355	1.01062	85.9009
Male	65_74	1.00824	1.00492	1.01157	85.9009
Male	75_84	1.00668	1.00391	1.00945	85.9009
Male	85+	1.00465	1.00165	1.00766	85.9009
Female	35_44	1.00126	0.998869	1.00365	171.833
Female	45_54	1.00321	1.00127	1.00515	171.833
Female	55_64	1.00434	1.00265	1.00603	171.833
Female	65_74	1.00326	1.00159	1.00493	171.833
Female	75_84	1.00246	1.00106	1.00385	171.833
Female	85+	1.0028	1.00122	1.00438	171.833
Male	35_44	1.00074	0.997902	1.00358	171.833
Male	45_54	1.00212	0.999996	1.00424	171.833
Male	55_64	1.00353	1.00177	1.0053	171.833
Male	65_74	1.00411	1.00245	1.00577	171.833
Male	75_84	1.00333	1.00195	1.00471	171.833
Male	85+	1.00232	1.00083	1.00382	171.833
Female	35_44	1.0021	0.998114	1.0061	102.973
Female	45_54	1.00536	1.00212	1.00862	102.973
Female	55_64	1.00725	1.00443	1.01008	102.973
Female	65_74	1.00545	1.00266	1.00824	102.973
Female	75_84	1.0041	1.00177	1.00644	102.973
Female	85+	1.00468	1.00203	1.00733	102.973
Male	35_44	1.00123	0.996501	1.00598	102.973
Male	45_54	1.00354	0.999994	1.00709	102.973
Male	55_64	1.0059	1.00296	1.00885	102.973
Male	65_74	1.00687	1.0041	1.00965	102.973
Male	75_84	1.00557	1.00326	1.00788	102.973
Male	85+	1.00388	1.00138	1.00639	102.973
Female	35_44	1	1	1	200
Female	45_54	1	1	1	200
Female	55_64	1	1	1	200
Female	65_74	1	1	1	200
Female	75_84	1	1	1	200
Female	85+	1	1	1	200
Male	35_44	1	1	1	200
Male	45_54	1	1	1	200
Male	55_64	1	1	1	200
Male	65_74	1	1	1	200
Male	75_84	1	1	1	200
Male	85+	1	1	1	200
Female	35_44	1.00314	0.997174	1.00915	68.7025
Female	45_54	1.00805	1.00318	1.01294	68.7025
Female	55_64	1.01088	1.00664	1.01514	68.7025
Female	65_74	1.00817	1.00399	1.01238	68.7025
Female	75_84	1.00615	1.00265	1.00967	68.7025
Female	85+	1.00702	1.00305	1.011	68.7025
Male	35_44	1.00184	0.99476	1.00897	68.7025
Male	45_54	1.00531	0.999991	1.01065	68.7025
Male	55_64	1.00886	1.00444	1.0133	68.7025
Male	65_74	1.01031	1.00615	1.01449	68.7025
Male	75_84	1.00835	1.00489	1.01183	68.7025
Male	85+	1.00582	1.00207	1.00959	68.7025
Female	35_44	1.00206	0.998144	1.006	104.682
Female	45_54	1.00528	1.00209	1.00847	104.682
Female	55_64	1.00713	1.00436	1.00991	104.682
Female	65_74	1.00536	1.00262	1.00811	104.682
Female	75_84	1.00403	1.00174	1.00633	104.682
Female	85+	1.0046	1.002	1.00721	104.682
Male	35_44	1.00121	0.996558	1.00588	104.682
Male	45_54	1.00348	0.999994	1.00698	104.682
Male	55_64	1.00581	1.00291	1.00871	104.682
Male	65_74	1.00676	1.00403	1.00949	104.682
Male	75_84	1.00548	1.00321	1.00775	104.682
Male	85+	1.00382	1.00136	1.00628	104.682
Female	35_44	1.002	0.998203	1.0058	108.118
Female	45_54	1.00511	1.00202	1.0082	108.118
Female	55_64	1.0069	1.00422	1.0096	108.118
Female	65_74	1.00519	1.00253	1.00785	108.118
Female	75_84	1.0039	1.00168	1.00613	108.118
Female	85+	1.00445	1.00194	1.00698	108.118
Male	35_44	1.00117	0.996667	1.00569	108.118
Male	45_54	1.00337	0.999994	1.00675	108.118
Male	55_64	1.00562	1.00282	1.00843	108.118
Male	65_74	1.00654	1.0039	1.00918	108.118
Male	75_84	1.0053	1.0031	1.0075	108.118
Male	85+	1.00369	1.00131	1.00608	108.118
Female	35_44	1.00089	0.999195	1.0026	200
Female	45_54	1.00229	1.00091	1.00367	200
Female	55_64	1.00309	1.00189	1.00429	200
Female	65_74	1.00232	1.00113	1.00351	200
Female	75_84	1.00175	1.00075	1.00274	200
Female	85+	1.00199	1.00087	1.00312	200
Male	35_44	1.00052	0.998505	1.00255	200
Male	45_54	1.00151	0.999997	1.00302	200
Male	55_64	1.00251	1.00126	1.00377	200
Male	65_74	1.00293	1.00175	1.00411	200
Male	75_84	1.00237	1.00139	1.00335	200
Male	85+	1.00165	1.00059	1.00272	200
Female	35_44	1.00278	0.997501	1.00809	77.7066
Female	45_54	1.00711	1.00281	1.01143	77.7066
Female	55_64	1.00962	1.00587	1.01338	77.7066
Female	65_74	1.00722	1.00352	1.01094	77.7066
Female	75_84	1.00544	1.00234	1.00854	77.7066
Female	85+	1.0062	1.0027	1.00972	77.7066
Male	35_44	1.00163	0.995366	1.00793	77.7066
Male	45_54	1.00469	0.999992	1.00941	77.7066
Male	55_64	1.00783	1.00392	1.01175	77.7066
Male	65_74	1.00911	1.00544	1.0128	77.7066
Male	75_84	1.00738	1.00432	1.01045	77.7066
Male	85+	1.00514	1.00183	1.00847	77.7066
Female	35_44	1.00413	0.99629	1.01203	52.3148
Female	45_54	1.01059	1.00418	1.01703	52.3148
Female	55_64	1.01432	1.00874	1.01993	52.3148
Female	65_74	1.01075	1.00524	1.01629	52.3148
Female	75_84	1.00809	1.00348	1.01271	52.3148
Female	85+	1.00923	1.00401	1.01447	52.3148
Male	35_44	1.00242	0.993124	1.0118	52.3148
Male	45_54	1.00697	0.999988	1.01401	52.3148
Male	55_64	1.01165	1.00583	1.0175	52.3148
Male	65_74	1.01356	1.00808	1.01907	52.3148
Male	75_84	1.01099	1.00643	1.01557	52.3148
Male	85+	1.00765	1.00272	1.01261	52.3148
Female	35_44	1.00445	0.996006	1.01297	48.5774
Female	45_54	1.0114	1.0045	1.01835	48.5774
Female	55_64	1.01543	1.00941	1.02148	48.5774
Female	65_74	1.01158	1.00564	1.01755	48.5774
Female	75_84	1.00871	1.00375	1.0137	48.5774
Female	85+	1.00994	1.00432	1.0156	48.5774
Male	35_44	1.0026	0.992597	1.01271	48.5774
Male	45_54	1.00751	0.999987	1.0151	48.5774
Male	55_64	1.01255	1.00628	1.01886	48.5774
Male	65_74	1.01462	1.00871	1.02056	48.5774
Male	75_84	1.01184	1.00692	1.01678	48.5774
Male	85+	1.00824	1.00293	1.01358	48.5774
Female	35_44	1.00109	0.999015	1.00318	197.372
Female	45_54	1.0028	1.00111	1.00449	197.372
Female	55_64	1.00378	1.00231	1.00525	197.372
Female	65_74	1.00284	1.00139	1.00429	197.372
Female	75_84	1.00214	1.00092	1.00335	197.372
Female	85+	1.00244	1.00106	1.00382	197.372
Male	35_44	1.00064	0.998173	1.00311	197.372
Male	45_54	1.00184	0.999997	1.00369	197.372
Male	55_64	1.00307	1.00154	1.00461	197.372
Male	65_74	1.00358	1.00214	1.00502	197.372
Male	75_84	1.0029	1.0017	1.0041	197.372
Male	85+	1.00202	1.00072	1.00333	197.372
Female	35_44	1.00185	0.998332	1.00539	116.49
Female	45_54	1.00474	1.00188	1.00761	116.49
Female	55_64	1.00641	1.00391	1.0089	116.49
Female	65_74	1.00481	1.00235	1.00728	116.49
Female	75_84	1.00362	1.00156	1.00569	116.49
Female	85+	1.00413	1.0018	1.00647	116.49
Male	35_44	1.00108	0.996906	1.00528	116.49
Male	45_54	1.00313	0.999995	1.00627	116.49
Male	55_64	1.00522	1.00261	1.00782	116.49
Male	65_74	1.00607	1.00362	1.00852	116.49
Male	75_84	1.00492	1.00288	1.00696	116.49
Male	85+	1.00343	1.00122	1.00564	116.49
Female	35_44	1.00268	0.99759	1.0078	80.5674
Female	45_54	1.00686	1.00271	1.01103	80.5674
Female	55_64	1.00927	1.00566	1.0129	80.5674
Female	65_74	1.00697	1.0034	1.01055	80.5674
Female	75_84	1.00524	1.00226	1.00824	80.5674
Female	85+	1.00598	1.0026	1.00937	80.5674
Male	35_44	1.00157	0.99553	1.00764	80.5674
Male	45_54	1.00452	0.999992	1.00907	80.5674
Male	55_64	1.00755	1.00378	1.01133	80.5674
Male	65_74	1.00879	1.00524	1.01234	80.5674
Male	75_84	1.00712	1.00417	1.01008	80.5674
Male	85+	1.00496	1.00176	1.00817	80.5674
Female	35_44	1.00194	0.998255	1.00564	111.349
Female	45_54	1.00496	1.00196	1.00797	111.349
Female	55_64	1.0067	1.00409	1.00932	111.349
Female	65_74	1.00504	1.00246	1.00762	111.349
Female	75_84	1.00379	1.00163	1.00595	111.349
Female	85+	1.00432	1.00188	1.00677	111.349
Male	35_44	1.00113	0.996764	1.00553	111.349
Male	45_54	1.00327	0.999995	1.00656	111.349
Male	55_64	1.00546	1.00273	1.00819	111.349
Male	65_74	1.00635	1.00379	1.00892	111.349
Male	75_84	1.00515	1.00301	1.00728	111.349
Male	85+	1.00359	1.00128	1.0059	111.349
Female	35_44	1.00158	0.998582	1.00458	136.977
Female	45_54	1.00403	1.0016	1.00647	136.977
Female	55_64	1.00544	1.00333	1.00757	136.977
Female	65_74	1.00409	1.002	1.00619	136.977
Female	75_84	1.00308	1.00133	1.00484	136.977
Female	85+	1.00351	1.00153	1.0055	136.977
Male	35_44	1.00092	0.997368	1.00449	136.977
Male	45_54	1.00266	0.999996	1.00533	136.977
Male	55_64	1.00443	1.00222	1.00665	136.977
Male	65_74	1.00516	1.00308	1.00724	136.977
Male	75_84	1.00418	1.00245	1.00592	136.977
Male	85+	1.00292	1.00104	1.0048	136.977
Female	35_44	1.00614	0.994501	1.01791	35.26
Female	45_54	1.01575	1.00621	1.02537	35.26
Female	55_64	1.02132	1.01299	1.02972	35.26
Female	65_74	1.01599	1.00778	1.02426	35.26
Female	75_84	1.01202	1.00517	1.01892	35.26
Female	85+	1.01372	1.00595	1.02155	35.26
Male	35_44	1.00359	0.989815	1.01755	35.26
Male	45_54	1.01037	0.999983	1.02086	35.26
Male	55_64	1.01733	1.00866	1.02608	35.26
Male	65_74	1.02019	1.01202	1.02843	35.26
Male	75_84	1.01634	1.00955	1.02318	35.26
Male	85+	1.01137	1.00404	1.01876	35.26
Female	35_44	1.00707	0.993668	1.02066	30.609
Female	45_54	1.01816	1.00716	1.02928	30.609
Female	55_64	1.0246	1.01498	1.03431	30.609
Female	65_74	1.01844	1.00897	1.028	30.609
Female	75_84	1.01386	1.00596	1.02183	30.609
Female	85+	1.01582	1.00686	1.02486	30.609
Male	35_44	1.00413	0.988277	1.02025	30.609
Male	45_54	1.01195	0.99998	1.02406	30.609
Male	55_64	1.01999	1.00998	1.0301	30.609
Male	65_74	1.02329	1.01386	1.03282	30.609
Male	75_84	1.01885	1.01101	1.02675	30.609
Male	85+	1.01311	1.00465	1.02165	30.609
Female	35_44	1.00271	0.99756	1.0079	79.5723
Female	45_54	1.00695	1.00275	1.01116	79.5723
Female	55_64	1.00939	1.00573	1.01306	79.5723
Female	65_74	1.00705	1.00344	1.01068	79.5723
Female	75_84	1.00531	1.00229	1.00834	79.5723
Female	85+	1.00606	1.00263	1.00949	79.5723
Male	35_44	1.00159	0.995474	1.00774	79.5723
Male	45_54	1.00458	0.999992	1.00919	79.5723
Male	55_64	1.00764	1.00383	1.01147	79.5723
Male	65_74	1.0089	1.00531	1.0125	79.5723
Male	75_84	1.00721	1.00422	1.01021	79.5723
Male	85+	1.00502	1.00179	1.00827	79.5723
Female	35_44	1.0034	0.996945	1.0099	63.544
Female	45_54	1.00871	1.00344	1.014	63.544
Female	55_64	1.01177	1.00719	1.01638	63.544
Female	65_74	1.00884	1.00431	1.01339	63.544
Female	75_84	1.00665	1.00286	1.01046	63.544
Female	85+	1.00759	1.0033	1.0119	63.544
Male	35_44	1.00199	0.994336	1.0097	63.544
Male	45_54	1.00574	0.99999	1.01152	63.544
Male	55_64	1.00958	1.0048	1.01439	63.544
Male	65_74	1.01115	1.00665	1.01568	63.544
Male	75_84	1.00904	1.00529	1.0128	63.544
Male	85+	1.00629	1.00224	1.01037	63.544
Female	35_44	1.00075	0.99932	1.00219	200
Female	45_54	1.00193	1.00076	1.00309	200
Female	55_64	1.0026	1.00159	1.00362	200
Female	65_74	1.00196	1.00096	1.00296	200
Female	75_84	1.00147	1.00064	1.00231	200
Female	85+	1.00168	1.00073	1.00263	200
Male	35_44	1.00044	0.998738	1.00215	200
Male	45_54	1.00127	0.999998	1.00255	200
Male	55_64	1.00212	1.00106	1.00318	200
Male	65_74	1.00247	1.00147	1.00346	200
Male	75_84	1.002	1.00117	1.00283	200
Male	85+	1.0014	1.0005	1.00229	200
Female	35_44	1.00181	0.99837	1.00527	119.163
Female	45_54	1.00463	1.00183	1.00744	119.163
Female	55_64	1.00626	1.00383	1.0087	119.163
Female	65_74	1.0047	1.0023	1.00712	119.163
Female	75_84	1.00354	1.00153	1.00556	119.163
Female	85+	1.00404	1.00176	1.00633	119.163
Male	35_44	1.00106	0.996976	1.00516	119.163
Male	45_54	1.00306	0.999995	1.00613	119.163
Male	55_64	1.0051	1.00256	1.00765	119.163
Male	65_74	1.00593	1.00354	1.00833	119.163
Male	75_84	1.00481	1.00282	1.0068	119.163
Male	85+	1.00335	1.00119	1.00552	119.163
Female	35_44	1.00427	0.996169	1.01243	50.655
Female	45_54	1.01093	1.00432	1.01759	50.655
Female	55_64	1.01479	1.00902	1.02059	50.655
Female	65_74	1.0111	1.00541	1.01682	50.655
Female	75_84	1.00835	1.0036	1.01313	50.655
Female	85+	1.00953	1.00414	1.01495	50.655
Male	35_44	1.0025	0.9929	1.01219	50.655
Male	45_54	1.0072	0.999988	1.01447	50.655
Male	55_64	1.01203	1.00602	1.01808	50.655
Male	65_74	1.01401	1.00835	1.01971	50.655
Male	75_84	1.01135	1.00664	1.01608	50.655
Male	85+	1.0079	1.00281	1.01302	50.655
Female	35_44	1.00138	0.998756	1.00401	156.222
Female	45_54	1.00353	1.0014	1.00567	156.222
Female	55_64	1.00477	1.00292	1.00663	156.222
Female	65_74	1.00359	1.00175	1.00542	156.222
Female	75_84	1.0027	1.00116	1.00424	156.222
Female	85+	1.00308	1.00134	1.00482	156.222
Male	35_44	1.00081	0.997692	1.00393	156.222
Male	45_54	1.00233	0.999996	1.00467	156.222
Male	55_64	1.00389	1.00195	1.00583	156.222
Male	65_74	1.00452	1.0027	1.00635	156.222
Male	75_84	1.00367	1.00215	1.00519	156.222
Male	85+	1.00256	1.00091	1.0042	156.222
Female	35_44	1.00093	0.999159	1.00271	200
Female	45_54	1.00239	1.00095	1.00383	200
Female	55_64	1.00322	1.00197	1.00448	200
Female	65_74	1.00242	1.00118	1.00366	200
Female	75_84	1.00183	1.00079	1.00286	200
Female	85+	1.00208	1.00091	1.00326	200
Male	35_44	1.00055	0.998439	1.00266	200
Male	45_54	1.00158	0.999997	1.00316	200
Male	55_64	1.00263	1.00132	1.00394	200
Male	65_74	1.00306	1.00182	1.00429	200
Male	75_84	1.00248	1.00145	1.0035	200
Male	85+	1.00173	1.00061	1.00284	200
Female	35_44	1.00209	0.998117	1.00609	103.135
Female	45_54	1.00536	1.00212	1.0086	103.135
Female	55_64	1.00724	1.00442	1.01006	103.135
Female	65_74	1.00544	1.00265	1.00823	103.135
Female	75_84	1.00409	1.00176	1.00643	103.135
Female	85+	1.00467	1.00203	1.00732	103.135
Male	35_44	1.00123	0.996506	1.00597	103.135
Male	45_54	1.00353	0.999994	1.00708	103.135
Male	55_64	1.00589	1.00295	1.00884	103.135
Male	65_74	1.00686	1.00409	1.00963	103.135
Male	75_84	1.00556	1.00325	1.00787	103.135
Male	85+	1.00387	1.00138	1.00638	103.135
Female	35_44	1.00092	0.999173	1.00267	200
Female	45_54	1.00235	1.00093	1.00376	200
Female	55_64	1.00317	1.00194	1.0044	200
Female	65_74	1.00238	1.00116	1.0036	200
Female	75_84	1.00179	1.00077	1.00282	200
Female	85+	1.00205	1.00089	1.0032	200
Male	35_44	1.00054	0.998466	1.00261	200
Male	45_54	1.00155	0.999997	1.0031	200
Male	55_64	1.00258	1.00129	1.00387	200
Male	65_74	1.003	1.00179	1.00421	200
Male	75_84	1.00243	1.00143	1.00344	200
Male	85+	1.0017	1.0006	1.00279	200
Female	35_44	1.00963	0.991399	1.0282	22.5064
Female	45_54	1.02478	1.00975	1.04003	22.5064
Female	55_64	1.0336	1.02042	1.04695	22.5064
Female	65_74	1.02516	1.01222	1.03827	22.5064
Female	75_84	1.0189	1.00811	1.0298	22.5064
Female	85+	1.02158	1.00934	1.03397	22.5064
Male	35_44	1.00563	0.98409	1.02763	22.5064
Male	45_54	1.01629	0.999973	1.03287	22.5064
Male	55_64	1.02729	1.0136	1.04116	22.5064
Male	65_74	1.03181	1.01889	1.0449	22.5064
Male	75_84	1.02572	1.015	1.03656	22.5064
Male	85+	1.01787	1.00633	1.02955	22.5064
Female	35_44	1.00162	0.99854	1.00471	133.103
Female	45_54	1.00415	1.00164	1.00666	133.103
Female	55_64	1.0056	1.00342	1.00779	133.103
Female	65_74	1.00421	1.00206	1.00637	133.103
Female	75_84	1.00317	1.00137	1.00498	133.103
Female	85+	1.00362	1.00157	1.00566	133.103
Male	35_44	1.00095	0.997292	1.00462	133.103
Male	45_54	1.00274	0.999995	1.00548	133.103
Male	55_64	1.00456	1.00229	1.00684	133.103
Male	65_74	1.00531	1.00317	1.00745	133.103
Male	75_84	1.0043	1.00252	1.00609	133.103
Male	85+	1.003	1.00107	1.00494	133.103
Female	35_44	1.00077	0.999308	1.00223	200
Female	45_54	1.00196	1.00078	1.00315	200
Female	55_64	1.00265	1.00162	1.00368	200
Female	65_74	1.00199	1.00097	1.00301	200
Female	75_84	1.0015	1.00065	1.00236	200
Female	85+	1.00171	1.00075	1.00268	200
Male	35_44	1.00045	0.998716	1.00219	200
Male	45_54	1.0013	0.999998	1.00259	200
Male	55_64	1.00216	1.00108	1.00324	200
Male	65_74	1.00251	1.0015	1.00353	200
Male	75_84	1.00204	1.00119	1.00288	200
Male	85+	1.00142	1.00051	1.00234	200
Female	35_44	1.00072	0.999349	1.0021	200
Female	45_54	1.00185	1.00073	1.00296	200
Female	55_64	1.00249	1.00152	1.00346	200
Female	65_74	1.00187	1.00092	1.00283	200
Female	75_84	1.00141	1.00061	1.00222	200
Female	85+	1.00161	1.0007	1.00252	200
[truncated: 13,278 more rows]

## Sheet: Fig 5
Figure 5: Plants locationsand included counties
Plant	Longitude	Latitude		COUNTYFP	Proximity
Zion	-87.895	42.4776		091	0.0820788
Zion	-87.895	42.4776		187	0.00991677
Yankee Rowe	-72.9291	42.7278		197	0.111069
Wolf Creek	-95.6898	38.2393		005	0.0130416
Watts Bar	-84.7895	35.6021		055	0.00809295
Watts Bar	-84.7895	35.6021		089	0.026109
Waterford	-90.4716	29.9953		113	0.00842797
Vogtle	-81.7625	33.1427		015	0.00849313
Vogtle	-81.7625	33.1427		019	0.00713132
Vogtle	-81.7625	33.1427		037	0.00816969
Vogtle	-81.7625	33.1427		009	0.0432027
Virgil C. Summer	-81.3153	34.2983		001	0.0312086
Vermont Yankee	-72.5131	42.7789		009	0.0086684
Vallecitos	-121.84	37.6133		023	0.00709479
Turkey Point	-80.3308	25.4356		039	0.0116413
Turkey Point	-80.3308	25.4356		055	0.00924916
Turkey Point	-80.3308	25.4356		073	0.00858445
Turkey Point	-80.3308	25.4356		095	0.00699426
Trojan	-122.885	46.0383		107	0.0085067
Three Mile Island	-76.7247	40.1539		123	0.00669611
Three Mile Island	-76.7247	40.1539		127	0.00675424
Susquehanna	-76.1462	41.0919		131	0.00835117
Susquehanna	-76.1462	41.0919		133	0.011601
Surry	-76.6986	37.1661		009	0.00720733
Surry	-76.6986	37.1661		103	0.0199799
St. Lucie	-80.2464	27.3486		141	0.00861532
St. Lucie	-80.2464	27.3486		179	0.0190647
SRE	-118.708	34.2353		183	0.0166403
South Texas	-96.0481	28.795		189	0.0130286
South Texas	-96.0481	28.795		209	0.038898
Shoreham	-72.865	40.9616		229	0.0153387
Shippingport	-80.4353	40.6211		267	0.041618
Shearon Harris	-78.9556	35.6334		271	0.0178286
Sequoyah	-85.0917	35.2267		291	0.0280887
Sequoyah	-85.0917	35.2267		305	0.0170224
Seabrook Station	-70.8489	42.8992		319	0.0153856
Saxton	-78.2419	40.2269		175	0.0071859
San Onofre	-117.557	33.3689		035	0.0215034
San Onofre	-117.557	33.3689		189	0.00857465
San Onofre	-117.557	33.3689		001	0.0086455
Salem	-75.5358	39.4625		009	0.0209722
Salem	-75.5358	39.4625		029	0.0241076
River Bend	-91.3327	30.757		033	0.0418165
Rancho Seco	-121.122	38.3453		047	0.0292267
Quad Cities	-90.3103	41.7261		071	0.0189126
Quad Cities	-90.3103	41.7261		099	0.0224611
Prairie Island	-92.6333	44.622		013	0.0148379
Prairie Island	-92.6333	44.622		015	0.0395313
Point Beach	-87.5369	44.2806		003	0.0534705
Point Beach	-87.5369	44.2806		103	0.0070927
Piqua	-84.2348	40.1323		001	0.0142339
Pilgrim	-70.5783	41.945		045	0.0566994
Perry	-81.1439	41.8006		083	0.00803818
Peach Bottom	-76.2687	39.7589		167	0.00974311
Peach Bottom	-76.2687	39.7589		003	0.0355615
Peach Bottom	-76.2687	39.7589		007	0.0706931
Pathfinder	-96.6375	43.6036		013	0.0338721
Parr	-81.3292	34.2625		023	0.0337017
Palo Verde	-112.862	33.3881		041	0.0391789
Palo Verde	-112.862	33.3881		013	0.00647976
Palo Verde	-112.862	33.3881		029	0.0242181
Palisades	-86.3146	42.323		043	0.0170477
Oyster Creek	-74.205	39.8147		045	0.0354442
Oconee	-82.8986	34.7939		047	0.0248348
Oconee	-82.8986	34.7939		053	0.0293027
Oconee	-82.8986	34.7939		065	0.0302306
North Anna	-77.7897	38.06		077	0.0134126
North Anna	-77.7897	38.06		081	0.0252044
Nine Mile Point	-76.41	43.5211		091	0.00978212
Nine Mile Point	-76.41	43.5211		115	0.0117919
Monticello	-93.8493	45.3338		007	0.053127
Millstone	-72.1677	41.3107		027	0.0218051
Millstone	-72.1677	41.3107		039	0.0314272
Millstone	-72.1677	41.3107		059	0.0243324
McGuire	-80.9486	35.4331		069	0.0127618
McGuire	-80.9486	35.4331		083	0.0149089
Marble Hill	-85.4459	38.6009		091	0.0107269
Maine Yankee	-69.6958	43.9506		093	0.0228915
Limerick	-75.5874	40.2243		099	0.0169103
Limerick	-75.5874	40.2243		111	0.0264963
LaSalle County	-88.6691	41.2455		127	0.0105329
LaSalle County	-88.6691	41.2455		165	0.022641
La Crosse	-91.2315	43.5601		175	0.0215982
Kewaunee	-87.5361	44.3422		199	0.0149649
Kemmerer	-110.546	41.7894		035	0.0392289
Joseph M. Farley	-85.1116	31.2231		039	0.0162954
Joseph M. Farley	-85.1116	31.2231		043	0.0406937
James A. FitzPatrick	-76.4084	43.5214		125	0.00737214
Indian Point	-73.9526	41.2706		167	0.00802186
Indian Point	-73.9526	41.2706		333	0.00850581
Indian Point	-73.9526	41.2706		079	0.00708259
Humboldt Bay	-124.209	40.7413		005	0.00185621
Hope Creek	-75.5377	39.4666		021	0.00718333
Hartsville	-86.0842	36.3492		051	0.0030451
Hartsville	-86.0842	36.3492		005	0.0118532
Hartsville	-86.0842	36.3492		029	0.11265
Hartsville	-86.0842	36.3492		035	0.0149565
Hallam	-96.7847	40.5592		059	0.0114608
H. B. Robinson	-80.1589	34.4017		067	0.029951
Grand Gulf	-91.0478	32.0081		091	0.114265
Ginna	-77.3099	43.2777		111	0.00717642
Fort St. Vrain	-104.874	40.2444		005	0.0241518
Fort Calhoun	-96.0772	41.5203		025	0.0659767
Fermi	-83.2581	41.9631		043	0.014965
Fermi	-83.2581	41.9631		063	0.0493644
Elk River	-93.5567	45.2952		077	0.0528518
Edwin I. Hatch	-82.3447	31.9342		091	0.114117
Edwin I. Hatch	-82.3447	31.9342		001	0.0205923
Duane Arnold	-91.7781	42.1011		003	0.017054
Dresden	-88.27	41.39		029	0.00784803
Dresden	-88.27	41.39		049	0.0191765
Dresden	-88.27	41.39		081	0.00791315
Donald C. Cook	-86.5652	41.9756		121	0.122889
Donald C. Cook	-86.5652	41.9756		149	0.0142979
Diablo Canyon	-120.856	35.2115		173	0.00871773
Diablo Canyon	-120.856	35.2115		007	0.00842286
Davis-Besse	-83.0861	41.5967		001	0.0365104
Crystal River 3	-82.6997	28.9581		013	0.0403505
Cooper	-95.6408	40.3628		025	0.0399468
Connecticut Yankee	-72.4983	41.4822		033	0.00604711
Comanche Peak	-97.7855	32.2984		063	0.00792357
Comanche Peak	-97.7855	32.2984		097	0.00866722
Columbia	-119.334	46.4711		115	0.061691
Clinton	-88.8339	40.1719		283	0.0267469
Clinch River	-84.3825	35.89		289	0.00767185
Catawba	-81.0694	35.0514		313	0.0318604
Catawba	-81.0694	35.0514		317	0.0174781
Calvert Cliffs	-76.4417	38.4344		031	0.0759332
Calvert Cliffs	-76.4417	38.4344		015	0.00846307
Callaway	-91.7788	38.7589		037	0.00716074
Byron	-89.2819	42.0742		053	0.0210583
Byron	-89.2819	42.0742		069	0.00747812
Brunswick	-78.0114	33.9597		073	0.0487152
Brunswick	-78.0114	33.9597		085	0.0424079
Browns Ferry	-87.1189	34.7042		099	0.0397444
Browns Ferry	-87.1189	34.7042		125	0.00991131
Browns Ferry	-87.1189	34.7042		131	0.0209042
Braidwood	-88.2286	41.2435		137	0.0422806
Braidwood	-88.2286	41.2435		145	0.025959
Big Rock Point[135]	-85.1972	45.3589		149	0.0306075
Beaver Valley	-80.4336	40.6219		177	0.0642218
Beaver Valley	-80.4336	40.6219		199	0.0825329
Arkansas Nuclear One	-93.2351	35.311		005	0.0343116
Arkansas Nuclear One	-93.2351	35.311		007	0.00546017
Bruce	-81.5994	44.3253		015	0.00857106
Bruce	-81.5994	44.3253		025	0.0121893
Bruce	-81.5994	44.3253		037	0.0079691
Bruce	-81.5994	44.3253		043	0.00708667
Bruce	-81.5994	44.3253		077	0.00898078
Bruce	-81.5994	44.3253		109	0.00750317
Bruce	-81.5994	44.3253		011	0.0516787
Bruce	-81.5994	44.3253		033	0.0566937
Darlington	-78.7197	43.8728		043	0.0164877
Darlington	-78.7197	43.8728		007	0.0241789
Darlington	-78.7197	43.8728		017	0.0488369
Darlington	-78.7197	43.8728		041	0.00472897
Pickering	-79.0658	43.8117		099	0.019809
Pickering	-79.0658	43.8117		135	0.00620924
Pickering	-79.0658	43.8117		147	0.0150453
Pickering	-79.0658	43.8117		163	0.0410141
Pickering	-79.0658	43.8117		023	0.00719514
Pickering	-79.0658	43.8117		053	0.0340132
Pickering	-79.0658	43.8117		129	0.00913103
Pickering	-79.0658	43.8117		139	0.0264746
Point Lepreau	-66.4547	45.0689		163	0.0319914
Gentilly	-72.3569	46.3958		055	0.0122396
Gentilly	-72.3569	46.3958		157	0.032497
Douglas Point	-81.6	44.3267		163	0.00948647
Nuclear Power Demonstration	-77.6578	46.1867		029	0.008445
				075	0.0483143
				129	0.0119168
				161	0.0439552
				175	0.0538786
				003	0.00676282
				007	0.00681408
				045	0.0119015
				051	0.0158862
				123	0.0284961
				137	0.0165048
				139	0.010035
				157	0.0104635
				181	0.0272146
				195	0.0126025
				213	0.0283048
				245	0.0345117
				251	0.030603
				279	0.0558959
				023	0.0549587
				031	0.0283738
				005	0.0726953
				017	0.0322635
				021	0.0203265
				031	0.0352069
				045	0.0303709
				149	0.0232795
				151	0.00703527
				041	0.00756144
				087	0.0213414
				113	0.0127773
				159	0.00765233
				183	0.0104479
				195	0.00768989
				151	0.0148299
				007	0.00460235
				015	0.057426
				017	0.0343609
				001	0.0608801
				005	0.0665469
				015	0.089846
				019	0.0565236
				021	0.0533508
				025	0.0515024
				029	0.124305
				035	0.0325023
				231	0.00749726
				035	0.0121304
				045	0.0179185
				055	0.01075
				059	0.0239985
				069	0.00640017
				073	0.011755
				079	0.0219936
				083	0.0102896
				049	0.0237942
				087	0.00711859
				095	0.0188297
				101	0.0065887
				115	0.00754802
				013	0.0289642
				043	0.0226362
				086	0.0326701
				093	0.0157371
				097	0.00839184
				029	0.0194506
				137	0.0170871
				175	0.019669
				135	0.00717976
				013	0.00760898
				097	0.0121664
				161	0.00989649
				171	0.0585139
				001	0.0277294
				029	0.0237553
				121	0.00929517
				025	0.0138722
				103	0.0372057
				105	0.0193415
				119	0.061942
				123	0.0311765
				009	0.00820162
				017	0.0264414
				023	0.0233528
				037	0.0355206
				043	0.0290767
				053	0.00953113
				057	0.0304128
				065	0.00790892
				075	0.0291916
				085	0.0328361
				089	0.0287737
				103	0.00754544
				115	0.00836067
				123	0.0398341
				141	0.00975873
				099	0.0430753
				103	0.0289647
				127	0.0252444
				133	0.0962255
				429	0.00910198
				473	0.00739107
				017	0.00730726
				027	0.0122217
				007	0.0208956
				033	0.0456267
				036	0.0358507
				041	0.0250302
				057	0.0388011
				083	0.00793425
				095	0.0676839
				107	0.0308195
				111	0.0148826
				127	0.0412257
				133	0.0365773
				143	0.00725299
				159	0.0388623
				165	0.00932268
				175	0.0162884
				179	0.0315074
				187	0.00988536
				049	0.00234584
				053	0.00160175
				071	0.0140984
				037	0.0145877
				095	0.00745017
				133	0.00989958
				149	0.0377642
				153	0.0396814
				161	0.0392782
				163	0.0196221
				067	0.00871615
				079	0.00802955
				097	0.0149828
				107	0.043477
				113	0.00719692
				117	0.0176892
				123	0.0105392
				007	0.00545961
				001	0.0387292
				007	0.197998
				011	0.0746945
				005	0.0396492
				041	0.0116392
				053	0.0191054
				009	0.0100908
				027	0.00861685
				075	0.0111284
				113	0.0755402
				023	0.00693156
				075	0.0159671
				007	0.00334893
				065	0.00120818
				003	0.0238947
				027	0.0150064
				041	0.0462999
				045	0.096694
				051	0.00973874
				061	0.00904909
				071	0.103174
				089	0.0337294
				095	0.0506903
				087	0.0282381
				077	0.0104666
				027	0.0203021
				047	0.0315971
				043	0.0147754
				029	0.00936248
				071	0.0784783
				033	0.0159463
				013	0.0109612
				069	0.0101332
				129	0.00737179
				219	0.00850788
				087	0.0155726
				057	0.00727532
				007	0.0155279
				137	0.011656
				019	0.0189873
				029	0.0103048
				095	0.0407568
				055	0.0588328
				059	0.0493205
				069	0.0419195
				073	0.0627898
				083	0.0434134
				089	0.0104614
				003	0.180834
				001	0.0470743
				135	0.00721258
				311	0.0126156
				107	0.0604845
				117	0.0110008
				123	0.0388716
				143	0.103925
				151	0.0174365
				155	0.0166857
				185	0.0261152
				189	0.0133709
				057	0.0159099
				349	0.00789291
				127	0.00651588
				013	0.00942625
				031	0.0269529
				035	0.0355822
				041	0.0190293
				065	0.136481
				089	0.00763459
				041	0.00786039
				029	0.0205151
				049	0.0105937
				101	0.0728767
				009	0.0231971
				057	0.0617539
				087	0.060423
				135	0.00805537
				089	0.00972045
				029	0.0118192
				193	0.041954
				011	0.00471315
				045	0.00135567
				261	0.0079687
				105	0.0380376
				125	0.0326904
				035	0.00713228
				149	0.015225
				147	0.00774345
				005	0.0343204
				025	0.0207307
				037	0.0512173
				091	0.0346228
				109	0.0197545
				029	0.0851026
				047	0.0242846
				055	0.00854797
				015	0.00715419
				013	0.00848264
				095	0.0069109
				059	0.0358351
				043	0.0796461
				097	0.047666
				015	0.00739167
				067	0.0202567
				009	0.0285742
				129	0.0257119
				157	0.011658
				057	0.00828893
				025	0.0112489
				007	0.0326788
				065	0.0229067
				105	0.025326
				025	0.00400998
				007	0.0054564
				027	0.00141886
				119	0.0096724
				005	0.043865
				303	0.0183345
				017	0.0081779
				043	0.00668155
				127	0.00666462
				001	0.0822925
				075	0.0248239
				021	0.00545709
				089	0.00847291
				227	0.00961791
				027	0.039346
				075	0.0937537
				021	0.024077
				107	0.0147202
				145	0.0118853
				193	0.0191175
				047	0.00155837
				109	0.00828971
				027	0.0651855
				031	0.0328492
				009	0.0062517
				061	0.0274312
				071	0.030396
				015	0.00801044
				101	0.018224
				131	0.00962777
				159	0.0416256
				183	0.0306765
				201	0.0271644
				265	0.0161062
				009	0.03857
				003	0.0329011
				007	0.033879
				017	0.0310491
				035	0.00790481
				041	0.0234593
				045	0.0441208
				051	0.0193571
				051	0.0292389
				139	0.00964941
				061	0.0540205
				127	0.0192432
				081	0.0106419
				031	0.00942293
				009	0.0105219
				053	0.00854887
				045	0.00707252
				105	0.0130517
				121	0.00711985
				175	0.00739219
				503	0.00774842
				113	0.0172163
				103	0.0163881
				039	0.00784941
				061	0.0141503
				075	0.00731886
				057	0.0271646
				145	0.0390984
				103	0.0360796
				157	0.0130589
				075	0.00684208
				011	0.0133788
				085	0.00728029
				073	0.00772231
				131	0.02056
				021	0.0530661
				021	0.0747098
				053	0.0074727
				009	0.0460147
				017	0.015218
				019	0.0412138
				047	0.0218346
				079	0.00855107
				147	0.00699289
				173	0.0258642
				065	0.0288411
				055	0.017895
				145	0.00738943
				107	0.0262803
				119	0.00984662
				015	0.00810117
				391	0.00826354
				469	0.0111133
				003	0.0148584
				059	0.0294629
				067	0.00202516
				121	0.00932987
				055	0.0192714
				007	0.047103
				017	0.00704879
				301	0.0111117
				125	0.0108353
				015	0.114133
				039	0.0217452
				007	0.0564209
				077	0.0456808
				103	0.0220971
				029	0.0117801
				067	0.0107888
				089	0.0104233
				141	0.00699691
				105	0.032989
				309	0.0242872
				003	0.0170556
				163	0.0534058
				063	0.0328543
				101	0.0186014
				007	0.00821863
				031	0.0251243
				123	0.146681
				145	0.0155482
				049	0.0156748
				033	0.137976
				113	0.00805009
				031	0.00633961
				113	0.0235995
				055	0.0383853
				093	0.0187448
				071	0.0270998
				019	0.00898698
				239	0.01835
				093	0.0105711
				053	0.00737604
				103	0.0270134
				133	0.0151542
				093	0.0326111
				171	0.00894168
				021	0.0294108
				059	0.0137938
				101	0.0382587
				147	0.00915767
				003	0.00739852
				017	0.0770294
				021	0.006617
				191	0.00989668
				027	0.00927803
				027	0.048632
				005	0.0390459
				013	0.0404293
				101	0.0147653
				105	0.0204311
				115	0.0421932
				005	0.00738419
				009	0.008955
				129	0.0121327
				031	0.00744426
				003	0.0114803
				059	0.0128689
				087	0.0125672
				111	0.0444317
				149	0.0264102
				117	0.00775614
				197	0.00727959
				183	0.0327822
				059	0.00969852
				069	0.0156028
				083	0.0273653
				053	0.0518139
				023	0.00926309
				037	0.0174158
				053	0.00777136
				073	0.0402013
				097	0.0837943
				063	0.188294
				093	0.00718002
				111	0.0308486
				243	0.0145134
				257	0.0222725
				011	0.0585526
				015	0.0460736
				099	0.0220513
				287	0.00811173
				295	0.0266354
				149	0.00812776
				107	0.0291563
				115	0.0275029
				131	0.0222705
				135	0.00845392
				239	0.0138555
				085	0.0179279
				091	0.0519659
				029	0.0111941
				181	0.0223649
				017	0.0114924
				173	0.011513
				177	0.0341343
				103	0.0292909
				127	0.00989876
				111	0.0212737
				017	0.00733993
				049	0.0100002
				091	0.00961202
				111	0.0409763
				021	0.0126184
				159	0.00799567
				165	0.0150691
				073	0.0160612
				085	0.0170532
				169	0.0071719
				001	0.0192377
				015	0.00886143
				043	0.0130725
				309	0.0100427
				740	0.0213371
				171	0.0231142
				097	0.0378451
				055	0.0270955
				810	0.0132396
				087	0.0166356
				059	0.00267015
				011	0.0136477
				019	0.0499581
				025	0.105899
				035	0.0729956
				009	0.0570718
				015	0.0194335
				003	0.0353097
				011	0.0657637
				021	0.0494141
				159	0.0574116
				165	0.00596245
				073	0.0327491
				115	0.038035
				153	0.0236014
				075	0.0335753
				001	0.0301147
				181	0.0604222
				005	0.0586994
				057	0.00080173
				067	0.043865
				153	0.00866104
				157	0.0202705
				023	0.0168654
				001	0.0164821
				037	0.0118761
				205	0.0114657
				315	0.00973698
				043	0.0741762
				101	0.010241
				093	0.0121164
				051	0.00791449
				087	0.015967
				025	0.0378421
				027	0.0399865
				073	0.0368929
				049	0.0077851
				273	0.0112622
				081	0.0452989
				021	0.00946343
				001	0.00696394
				119	0.015026
				073	0.0237491
				105	0.0295096
				079	0.0154278
				095	0.0144422
				109	0.0140497
				049	0.00801985
				137	0.00786567
				121	0.0177577
				001	0.0330274
				099	0.0299043
				103	0.0264338
				027	0.00178915
				049	0.0084272
				011	0.00846889
				025	0.0158372
				059	0.00924743
				019	0.00955888
				043	0.00844716
				251	0.0247628
				135	0.0179066
				095	0.0777976
				125	0.0776519
				081	0.00715801
				023	0.0106515
				189	0.00897377
				630	0.0374878
				117	0.00837609
				065	0.00864213
				191	0.00755515
				139	0.0358707
				153	0.0464
				497	0.00973231
				127	0.0251571
				177	0.0236435
				143	0.0242514
				011	0.0851798
				019	0.0253977
				115	0.0116181
				049	0.0137165
				685	0.0223481
				047	0.00702676
				285	0.00926996
				540	0.0163988
				570	0.0264572
				610	0.0217637
				067	0.0150316
				153	0.0328583
				109	0.020354
				119	0.00746773
				057	0.00811163
				023	0.00889984
				013	0.0166672
				053	0.0206546
				051	0.0121918
				095	0.00774506
				173	0.0113259
				079	0.0545025
				097	0.0248408
				011	0.00696669
				045	0.0125563
				177	0.0111874
				059	0.0198188
				105	0.00707044
				003	0.0147085
				125	0.0147893
				133	0.0176155
				041	0.0164999
				051	0.024688
				075	0.00964365
				171	0.0163989
				017	0.0126198
				037	0.00911558
				031	0.257586
				107	0.00828893
				147	0.0296253
				153	0.0214941
				037	0.0318394
				177	0.0898447
				125	0.00858395
				209	0.00792432
				009	0.0914343
				790	0.00894566
				075	0.0174387
				079	0.00927773
				095	0.00553399
				143	0.00570002
				007	0.0371573
				121	0.0246311
				121	0.00785926
				141	0.0157247
				077	0.0319893
				119	0.00764333
				051	0.0347543
				055	0.0476313
				047	0.039566
				131	0.013919
				039	0.00743613
				025	0.0147016
				019	0.0253483
				039	0.0203782
				059	0.0646842
				151	0.0212705
				085	0.0212899
				149	0.0242414
				157	0.0110885
				153	0.00577051
				155	0.00757112
				117	0.00821241
				043	0.00672437
				143	0.0514661
				013	0.00899918
				133	0.0254986
				013	0.0121671
				121	0.00776268
				041	0.00281598
				830	0.0869807
				015	0.0332841
				013	0.0244707
				155	0.0281912
				021	0.00988552
				021	0.00713162
				141	0.0814795
				147	0.0122432
				151	0.00697419
				235	0.00895966
				019	0.0415741
				065	0.00844474
				161	0.032173
				171	0.0160513
				099	0.0197414
				067	0.00810575
				121	0.0409792
				067	0.028837
				077	0.00755795
				011	0.0136127
				131	0.0250637
				079	0.0784197
				011	0.0386097
				181	0.0117335
				003	0.0208554
				179	0.0381436
				057	0.00813646
				057	0.0154142
				085	0.0164146
				089	0.00851278
				173	0.0180187
				253	0.0255286
				277	0.00808077
				041	0.0144909
				113	0.00775635
				125	0.0210599
				075	0.0856059
				510	0.0590439
				019	0.011779
				095	0.000801973
				095	0.0192669
				099	0.00867799
				015	0.00890239
				051	0.00761505
				071	0.0283496
				101	0.00835066
				105	0.0310916
				019	0.00713772
				057	0.0158206
				061	0.00797512
				095	0.0109021
				161	0.00797334
				049	0.00771134
				119	0.0233864
				177	0.00901953
				099	0.0372073
				001	0.0203265
				037	0.0327536
				055	0.0103751
				001	0.00477499
				167	0.0213725
				093	0.0172275
				099	0.00942249
				039	0.00794291
				045	0.00800946
				137	0.0224107
				043	0.0286862
				073	0.0361352
				087	0.0117549
				155	0.0269218
				139	0.0107203
				481	0.0177659
				063	0.00880213
				053	0.0169802
				131	0.0245649
				047	0.0122842
				137	0.0118897
				023	0.00774103
				043	0.0177419
				133	0.0167003
				019	0.0226775
				065	0.00751516
				003	0.0348568
				061	0.00729721
				083	0.022224
				071	0.0339854
				023	0.00919956
				029	0.0183052
				009	0.0173864
				121	0.00784118
				041	0.00706997
				115	0.0196224
				125	0.00719897
				187	0.0177443
				001	0.0115861
				015	0.0452985
				059	0.0167293
				073	0.00858286
				083	0.0122988
				087	0.0111849
				003	0.0470318
				141	0.0139391
				121	0.00921883
				081	0.0196256
				061	0.0295853
				067	0.00740917
				139	0.0252562
				157	0.0128939
				101	0.0222564
				005	0.0073773
				013	0.0166931
				019	0.0241582
				139	0.0217261
				069	0.0243586
				045	0.00877387
				123	0.0320512
				099	0.0441444
				061	0.00869107
				007	0.109457
				367	0.0187562
				069	0.0165431
				037	0.0275645
				221	0.0654597
				061	0.0191151
				085	0.0335522
				089	0.0658639
				039	0.0816153
				115	0.0157822
				141	0.0344746
				149	0.0362079
				125	0.0125754
				259	0.0101374
				001	0.00687142
				037	0.0703406
				077	0.0264391
				107	0.0591571
				071	0.00882483
				077	0.0186709
				083	0.0580842
				081	0.00744444
				097	0.0353996
				169	0.014947
				510	0.0237943
				013	0.0306458
				165	0.0329419
				167	0.0118994
				165	0.00820191
				169	0.00708395
				299	0.0101789
				093	0.018851
				203	0.0550889
				021	0.00790651
				051	0.0145555
				147	0.050904
				113	0.00927149
				307	0.00944864
				141	0.254956
				109	0.00705549
				039	0.00890591
				005	0.00922528
				089	0.0264034
				091	0.00691157
				600	0.0215888
				019	0.0280208
				169	0.023637
				001	0.0312586
				133	0.0186013
				067	0.00814514
				069	0.0404597
				039	0.0135913
				087	0.00797833
				091	0.0262451
				023	0.0683398
				009	0.0066172
				195	0.061571
				053	0.00708922
				005	0.0330924
				047	0.0157504
				055	0.0189279
				137	0.0086922
				321	0.00799231
				113	0.0590596
				025	0.0168259
				099	0.116806
				103	0.0781187
				105	0.0810555
				179	0.0593361
				123	0.0639902
				109	0.0291726
				025	0.0528729
				035	0.0429769
				031	0.0126563
				115	0.0320237
				083	0.00779564
				117	0.00778175
				125	0.0100615
				135	0.014044
				650	0.0310325
				143	0.00915582
				221	0.00843968
				069	0.0218075
				075	0.00945664
				165	0.00757808
				111	0.0559281
				191	0.0109644
				085	0.032283
				085	0.0348348
				089	0.061024
				117	0.0688711
				005	0.0085409
				021	0.0236248
				011	0.0429565
				141	0.00831318
				001	0.0122026
				139	0.0161903
				091	0.0199278
				033	0.0109817
				185	0.00876079
				005	0.0482548
				027	0.0374013
				067	0.0178641
				051	0.0115101
				097	0.0267859
				123	0.00698743
				127	0.0636584
				109	0.0589957
				197	0.0195627
				071	0.0658227
				113	0.020051
				173	0.0123781
				131	0.029361
				123	0.00761618
				683	0.0226489
				005	0.0229742
				051	0.0236096
				083	0.0203625
				087	0.0157262
				169	0.010201
				049	0.024216
				059	0.00909145
				281	0.00769724
				009	0.0105853
				065	0.00796076
				061	0.0214923
				081	0.0189887
				119	0.0933885
				171	0.00895674
				005	0.0324796
				113	0.0266333
				049	0.00803312
				550	0.0154502
				065	0.020342
				063	0.0417412
				127	0.00934868
				049	0.00797331
				019	0.0079435
				101	0.0322718
				057	0.00220622
				053	0.0111284
				181	0.0105168
				135	0.0174051
				085	0.00664373
				021	0.0241042
				131	0.0120732
				125	0.0111448
				081	0.0261613
				005	0.00841967
				039	0.032507
				051	0.0192372
				147	0.0155817
				151	0.0294279
				031	0.00765153
				033	0.0197719
				147	0.0231843
				059	0.0285319
				041	0.00883458
				105	0.0184267
				439	0.0142646
				065	0.00873052
				061	0.0174573
				045	0.0189368
				159	0.0159548
				063	0.0205857
				055	0.00716977
				023	0.0688594
				099	0.0160337
				093	0.0578464
				049	0.00941001
				127	0.048863
				101	0.0128023
				139	0.0166554
				085	0.0228164
				179	0.0086663
				003	0.0275176
				061	0.0280594
				071	0.0089609
				121	0.0084289
				133	0.0101589
				121	0.00729837
				201	0.00719922
				205	0.0131986
				139	0.0298139
				103	0.021936
				127	0.0110539
				037	0.00866439
				027	0.00797215
				027	0.0210943
				035	0.00776342
				039	0.0250953
				015	0.0153085
				091	0.0121937
				109	0.0255496
				071	0.0893703
				011	0.0197105
				119	0.018015
				149	0.00736066
				127	0.0102758
				133	0.0120732
				013	0.00940121
				141	0.00969088
				039	0.0167594
				133	0.0192062
				205	0.00845168
				363	0.0141392
				041	0.000609635
				093	0.00900371
				077	0.00975806
				089	0.0750323
				093	0.0421849
				009	0.00527867
				049	0.0479448
				129	0.0202443
				007	0.0195704
				015	0.0119956
				219	0.0186536
				045	0.00738437
				065	0.0124174
				053	0.00775551
				073	0.0235246
				077	0.00695468
				005	0.0322074
				073	0.0124702
				760	0.0279032
				023	0.00729314
				003	0.0287842
				005	0.0163246
				095	0.0323997
				217	0.0142075
				121	0.01212
				143	0.00769946
				109	0.0327377
				005	0.0211524
				035	0.00892266
				039	0.183241
				041	0.00689371
				025	0.0525193
				151	0.00713761
				079	0.0070557
				155	0.0703562
				161	0.0277383
				157	0.00890097
				195	0.0106375
				151	0.0295659
				011	0.0419275
				053	0.0015067
				175	0.0200529
				009	0.0236661
				043	0.00953461
				045	0.0220921
				117	0.00726153
				077	0.0711531
				123	0.00898674
				183	0.00780237
				043	0.00971127
				147	0.0201471
				097	0.0106172
				103	0.00865631
				017	0.01177
				183	0.0249878
				071	0.00782685
				063	0.00516551
				029	0.0385127
				027	0.0069848
				065	0.0117882
				093	0.00934249
				033	0.0494071
				590	0.00883592
				079	0.0202554
				087	0.0183976
				117	0.0101099
				179	0.00768579
				039	0.0144715
				107	0.0109529
				207	0.0253459
				193	0.0137383
				297	0.00734027
				201	0.0711995
				183	0.0197297
				011	0.0088432
				067	0.024866
				115	0.00815479
				021	0.107729
				820	0.0102749
				033	0.014614
				045	0.00948681
				143	0.0191166
				011	0.0117521
				087	0.0267414
				063	0.0211075
				023	0.0266762
				109	0.00983747
				017	0.00849455
				059	0.0167731
				029	0.0824684
				085	0.0717631
				071	0.00209547
				025	0.0231671
				085	0.0283607
				011	0.0371403
				001	0.00941748
				029	0.0108339
				127	0.00985095
				063	0.00852132
				007	0.00820618
				049	0.00740126
				099	0.00990856
				037	0.0660582
				047	0.0233955
				217	0.00795831
				019	0.00571629
				005	0.0103599
				109	0.0295834
				137	0.0145127
				800	0.0190065
				045	0.00927553
				001	0.000685478
				007	0.0501973
				113	0.00614671
				129	0.00493861
				037	0.0310033
				019	0.0237572
				193	0.0103394
				115	0.0180319
				031	0.0116781
				011	0.0641882
				069	0.00398476
				095	0.0196016
				005	0.0295574
				055	0.0629834
				425	0.11727
				670	0.0286521
				029	0.0615132
				053	0.00671488
				035	0.000775638
				147	0.0367349
				057	0.00811347
				037	0.00801381
				051	0.0281794
				099	0.008228
				047	0.0150055
				055	0.0173582
				087	0.0111737
				093	0.0301617
				089	0.0131223
				029	0.00516535
				009	0.0246608
				001	0.00686065
				033	0.010376
				163	0.0119678
				083	0.0143384
				275	0.00830458
				227	0.0174797
				620	0.0173036
				065	0.026717
				281	0.02886
				137	0.00914147
				078	0.0165812
				710	0.0202664
				735	0.0327576
				169	0.00905478
				103	0.0154595
				660	0.00966448
				175	0.0102183
				145	0.025562
				013	0.0148978
				003	0.00783048
				065	0.00767443
				009	0.0495051
				061	0.0863951
				197	0.0109724
				700	0.05763
				063	0.00691001
				021	0.0111869
				131	0.0246405
				017	0.0262557
				037	0.0772283
				017	0.0405637
				161	0.0133626
				173	0.0329144
				093	0.104127
				045	0.0521423
				035	0.00933089
				103	0.00874223
				107	0.00661012
				009	0.00773107
				047	0.0277653
				031	0.0300702
				019	0.00765644
				107	0.0135078
				117	0.0330981
				139	0.0216391
				083	0.014601
				127	0.00916054
				119	0.0385407
				139	0.0115158
				730	0.026118
				129	0.030753
				167	0.0459929
				079	0.0494989
				125	0.00801032
				085	0.035454
				015	0.0177052
				025	0.0281943
				141	0.0207076
				175	0.0326816
				039	0.0137561
				321	0.216692
				129	0.0112606
				293	0.00708018
				143	0.0422288
				079	0.0372243
				069	0.00711101
				057	0.00827285
				037	0.0392936
				031	0.0657503
				169	0.00660716
				173	0.00828453
				237	0.00908416
				035	0.00665326
				131	0.0108563
				013	0.00860443
				049	0.0209185
				039	0.00974502
				097	0.0383769
				241	0.0212839
				089	0.011102
				101	0.00889025
				063	0.0220654
				003	0.0120759
				015	0.0070893
				129	0.028513
				135	0.0200725
				015	0.0363962
				155	0.010472
				003	0.00798087
				127	0.0158767
				595	0.0109932
				085	0.0238156
				061	0.0213473
				029	0.0275296
				125	0.019762
				063	0.0356856
				117	0.00781192
				153	0.00728002
				001	0.0148014
				047	0.00834024
				003	0.00741401
				039	0.0197322
				003	0.0324874
				155	0.025378
				075	0.0280358
				201	0.00745486
				115	0.00809742
				127	0.00853251
				161	0.0101969
				007	0.027404
				059	0.00880578
				143	0.00864916
				049	0.00810951
				111	0.00879161
				093	0.0411073
				009	0.0148743
				101	0.00889467
				111	0.0143559
				017	0.012344
				013	0.00780739
				011	0.0825349
				027	0.0475389
				187	0.00747457
				025	0.00726488
				067	0.00359092
				081	0.0168827
				085	0.00703243
				071	0.0138154
				155	0.0295942
				087	0.0193504
				113	0.0165889
				151	0.0149793
				087	0.0692313
				159	0.015091
				013	0.0589078
				109	0.0141934
				027	0.00839056
				105	0.0200388
				011	0.00882406
				077	0.0125984
				163	0.0241797
				221	0.00971634
				041	0.0518565
				001	0.0184199
				109	0.0705692
				017	0.00698195
				131	0.0105078
				065	0.00663134
				069	0.0506495
				012	0.00904632
				039	0.00777214
				099	0.00823974
				033	0.0213975
				075	0.00790676
				079	0.0135221
				139	0.0216612

## Sheet: Table 1
Age Group	Sex	Attributable Cancer Mortality (95% CI)	Total Cancer Mortality	Attributable Fraction (CI)
35_44	Female	591 (-538, 1696)	97536	0.6% (-0.6%, 1.7%)
45_54	Female	4,864 (1945, 7732)	311442	1.6% (0.6%, 2.5%)
55_64	Female	13,070 (8057, 18008)	624238	2.1% (1.3%, 2.9%)
65_74	Female	13,976 (6885, 20959)	878866	1.6% (0.8%, 2.4%)
75_84	Female	12,397 (5383, 19321)	1010316	1.2% (0.5%, 1.9%)
85+	Female	9,451 (4146, 14678)	670248	1.4% (0.6%, 2.2%)
35_44	Male	260 (-753, 1248)	73665	0.4% (-1%, 1.7%)
45_54	Male	3,145 (-5, 6235)	307074	1% (0%, 2%)
55_64	Male	12,611 (6380, 18745)	746782	1.7% (0.9%, 2.5%)
65_74	Male	20,912 (12591, 29109)	1062167	2% (1.2%, 2.7%)
75_84	Male	17,968 (10599, 25243)	1105497	1.6% (1%, 2.3%)
85+	Male	6,341 (2274, 10352)	559185	1.1% (0.4%, 1.9%)
	Total	115,586 (56,964 – 173,326)
